# Supplementary material for: 1,2:5,6-Di-O-isopropyl­idene-α-d-3-glucofuranosyl (R p)-2-(diphenyl­phosphino)ferrocene-1-carboxyl­ate
Source: Acta Crystallogr Sect E Struct Rep Online. 2009 Sep 30;65(Pt 10):m1252–3. doi: 10.1107/S1600536809038653 (PMC2970338; doi:10.1107/S1600536809038653)
Supplement: Supplementary file 1 [file e-65-m1252-sup1.cif]

##############################################################################
###                                                                        ###
###        Electronic paper (Acta Crystallographica Section E)             ###
###                                                                        ###
##############################################################################
#                                                                            #
# This CIF contains the data in a paper accepted for publication in Acta     #
# Crystallographica Section E. It conforms to the requirements of Notes      #
# for Authors for Section E, and has been peer reviewed under the auspices   #
# of the IUCr Commission on Journals.                                        #
#                                                                            #
# Full details of the Crystallographic Information File format               #
# are given in the paper "The Crystallographic Information File (CIF):       #
# a New Standard Archive File for Crystallography" by S. R. Hall, F. H.      #
# Allen and I. D. Brown [Acta Cryst. (1991), A47, 655-685].                  #
#                                                                            #
# The current version of the core CIF dictionary is obtainable from          #
# ftp://ftp.iucr.org/pub/cif_core.dic. The current version number is 2.4.    #
#                                                                            #
# Software is freely available for graphical display of the structure(s) in  #
# this CIF.  For information consult the CIF home page http://www.iucr.org/  #
# cif/home.html                                                              #
#                                                                            #
# This file may be used for bona fide research purposes within the           #
# scientific community so long as proper attribution is given to the journal # 
# article from which it was obtained.                                        #
#                                                                            #
##############################################################################
                                             
data_I
_audit_creation_method     SHELXL-97
_chemical_name_systematic
;
1,2:5,6-Di-<i>O</i>-isopropylidene-\a-D-3-glucofuranosyl
(<i>R</i>~p~)-2-(diphenylphosphino)ferrocene-1-carboxylate
;
_chemical_name_common     ?
_chemical_formula_moiety     'C35 H37 Fe O7 P'
_chemical_formula_sum     'C35 H37 Fe O7 P'
_chemical_formula_iupac     '[Fe (C5 H5) (C30 H32 O7 P)]'
_chemical_formula_weight     656.47
_chemical_melting_point     ?
_symmetry_cell_setting     orthorhombic
_symmetry_space_group_name_H-M     'P 21 21 21'
_symmetry_space_group_name_Hall     'P 2ac 2ab'
loop_
    _symmetry_equiv_pos_as_xyz
    'x, y, z'
    '-x+1/2, -y, z+1/2'
    'x+1/2, -y+1/2, -z'
    '-x, y+1/2, -z+1/2'
_cell_length_a     10.34880(10)
_cell_length_b     11.53790(10)
_cell_length_c     26.9830(3)
_cell_angle_alpha     90.00
_cell_angle_beta     90.00
_cell_angle_gamma     90.00
_cell_volume     3221.86(6)
_cell_formula_units_Z     4
_cell_measurement_reflns_used     4167
_cell_measurement_theta_min     1.00
_cell_measurement_theta_max     27.48
_cell_measurement_temperature     150(2)
_exptl_crystal_description     prism
_exptl_crystal_colour     orange
_exptl_crystal_size_max     0.30
_exptl_crystal_size_mid     0.20
_exptl_crystal_size_min     0.18
_exptl_crystal_density_diffrn     1.353
_exptl_crystal_density_meas     ?
_exptl_crystal_density_method     'not measured'
_exptl_crystal_F_000     1376
_exptl_absorpt_coefficient_mu     0.565
_exptl_absorpt_correction_type     none
_exptl_special_details
;
;
_diffrn_ambient_temperature     150(2)
_diffrn_radiation_type     MoK\a
_diffrn_radiation_wavelength     0.71073
_diffrn_radiation_source     'fine-focus sealed tube'
_diffrn_radiation_monochromator     'horizontally mounted graphite crystal'
_diffrn_measurement_device_type     'Nonius KappaCCD'
_diffrn_measurement_method     '\w and \p scans to fill the Ewald sphere'
_diffrn_detector_area_resol_mean     9.091
_diffrn_reflns_number     68616
_diffrn_reflns_av_R_equivalents     0.053
_diffrn_reflns_av_sigmaI/netI     0.0263
_diffrn_reflns_theta_min     1.51
_diffrn_reflns_theta_max     27.47
_diffrn_reflns_theta_full     27.47
_diffrn_measured_fraction_theta_max     0.999
_diffrn_measured_fraction_theta_full     0.999
_diffrn_reflns_limit_h_min     -13
_diffrn_reflns_limit_h_max     13
_diffrn_reflns_limit_k_min     -14
_diffrn_reflns_limit_k_max     14
_diffrn_reflns_limit_l_min     -34
_diffrn_reflns_limit_l_max     34
_diffrn_standards_number     0
_refine_special_details
;
Refinement of <i>F</i>^2^ against all reflections. The weighted <i>R</i>-factor
<i>wR</i> and goodness of fit <i>S</i> are based on <i>F</i>^2^, conventional
<i>R</i>-factors <i>R</i> are based on <i>F</i>, with <i>F</i> set to zero for
negative <i>F</i>^2^. The threshold expression of <i>F</i>^2^ >
\s(<i>F</i>^2^) is used only for calculating <i>R</i>-factors(gt) <i>etc</i>.
and is not relevant to the choice of reflections for refinement.
;
_reflns_number_total     7369
_reflns_number_gt     6632
_reflns_threshold_expression     I>2\s(I)
_refine_ls_structure_factor_coef     Fsqd
_refine_ls_matrix_type     full
_refine_ls_R_factor_all     0.0501
_refine_ls_R_factor_gt     0.0421
_refine_ls_wR_factor_gt     0.1058
_refine_ls_wR_factor_ref     0.1118
_refine_ls_goodness_of_fit_ref     1.074
_refine_ls_restrained_S_all     1.074
_refine_ls_number_reflns     7369
_refine_ls_number_parameters     401
_refine_ls_number_restraints     0
_refine_ls_hydrogen_treatment     constr
_refine_ls_weighting_scheme     calc
_refine_ls_weighting_details
         'calc w=1/[\s^2^(Fo^2^)+(0.0602P)^2^+2.0459P] where P=(Fo^2^+2Fc^2^)/3'
_atom_sites_solution_hydrogens     geom
_atom_sites_solution_primary     direct
_atom_sites_solution_secondary     difmap
_refine_ls_shift/su_max     0.001
_refine_ls_shift/su_mean     0.000
_refine_diff_density_max     1.995
_refine_diff_density_min     -0.408
_refine_ls_extinction_method     none
_refine_ls_abs_structure_details     'Flack (1983), 3230 Friedel pairs'
_refine_ls_abs_structure_Flack     -0.012(16)
loop_
    _atom_type_symbol
    _atom_type_description
    _atom_type_scat_dispersion_real
    _atom_type_scat_dispersion_imag
    _atom_type_scat_source
    'C' 'C' 0.0033 0.0016
                         'International Tables Vol C Tables 4.2.6.8 and 6.1.1.4'
    'H' 'H' 0.0000 0.0000
                         'International Tables Vol C Tables 4.2.6.8 and 6.1.1.4'
    'P' 'P' 0.1023 0.0942
                         'International Tables Vol C Tables 4.2.6.8 and 6.1.1.4'
    'Fe' 'Fe' 0.3463 0.8444
                         'International Tables Vol C Tables 4.2.6.8 and 6.1.1.4'
    'O' 'O' 0.0106 0.0060
                         'International Tables Vol C Tables 4.2.6.8 and 6.1.1.4'
_computing_data_collection     'COLLECT (Nonius, 2000)'
_computing_cell_refinement     'SCALEPACK (Otwinowski & Minor, 1997)'
_computing_data_reduction     'DENZO and SCALEPACK (Otwinowski & Minor, 1997)'
_computing_structure_solution     'SIR97 (Altomare et al., 1999)'
_computing_structure_refinement     'SHELXL97 (Sheldrick, 2008)'
_computing_molecular_graphics     'PLATON (Spek, 2009)'
_computing_publication_material     'PLATON (Spek, 2009)'
loop_
    _atom_site_type_symbol
    _atom_site_label
    _atom_site_fract_x
    _atom_site_fract_y
    _atom_site_fract_z
    _atom_site_U_iso_or_equiv
    _atom_site_adp_type
    _atom_site_calc_flag
    _atom_site_refinement_flags
    _atom_site_occupancy
    _atom_site_disorder_assembly
    _atom_site_disorder_group
    Fe Fe 0.75646(3) 0.73651(3) 0.085623(12) 0.02205(9) Uani d . 1 . .
    P P 0.67684(7) 0.93927(6) 0.17071(3) 0.02765(15) Uani d . 1 . .
    O O1 0.5336(2) 0.9165(2) 0.00514(7) 0.0406(5) Uani d . 1 . .
    O O2 0.48826(16) 0.95039(16) 0.08521(7) 0.0250(4) Uani d . 1 . .
    C C1 0.7010(3) 0.8961(2) 0.06389(10) 0.0221(5) Uani d . 1 . .
    C C2 0.7578(3) 0.9010(2) 0.11293(9) 0.0224(5) Uani d . 1 . .
    C C3 0.8872(3) 0.8588(2) 0.10792(11) 0.0262(6) Uani d . 1 . .
    H H3 0.9468 0.8517 0.1336 0.031 Uiso calc R 1 . .
    C C4 0.9102(3) 0.8294(2) 0.05762(10) 0.0260(6) Uani d . 1 . .
    H H4 0.9869 0.8000 0.0448 0.031 Uiso calc R 1 . .
    C C5 0.7963(3) 0.8527(2) 0.03036(11) 0.0264(6) Uani d . 1 . .
    H H5 0.7854 0.8416 -0.0035 0.032 Uiso calc R 1 . .
    C C6 0.5950(3) 0.6355(2) 0.09204(12) 0.0332(6) Uani d . 1 . .
    H H6 0.5102 0.6600 0.0873 0.040 Uiso calc R 1 . .
    C C7 0.6644(3) 0.6387(2) 0.13739(11) 0.0353(7) Uani d . 1 . .
    H H7 0.6327 0.6648 0.1676 0.042 Uiso calc R 1 . .
    C C8 0.7908(3) 0.5949(3) 0.12855(12) 0.0364(7) Uani d . 1 . .
    H H8 0.8566 0.5878 0.1518 0.044 Uiso calc R 1 . .
    C C9 0.7981(3) 0.5639(2) 0.07764(12) 0.0325(6) Uani d . 1 . .
    H H9 0.8698 0.5327 0.0617 0.039 Uiso calc R 1 . .
    C C10 0.6769(3) 0.5888(2) 0.05542(12) 0.0337(6) Uani d . 1 . .
    H H10 0.6552 0.5764 0.0224 0.040 Uiso calc R 1 . .
    C C11 0.5682(3) 0.9205(2) 0.04768(10) 0.0242(5) Uani d . 1 . .
    C C12 0.6543(3) 1.0958(2) 0.16384(10) 0.0286(6) Uani d . 1 . .
    C C13 0.5657(3) 1.1494(3) 0.19509(13) 0.0374(7) Uani d . 1 . .
    H H13 0.5208 1.1057 0.2184 0.045 Uiso calc R 1 . .
    C C14 0.5441(4) 1.2664(3) 0.19166(16) 0.0527(9) Uani d . 1 . .
    H H14 0.4854 1.3013 0.2131 0.063 Uiso calc R 1 . .
    C C15 0.6065(4) 1.3323(3) 0.15764(19) 0.0614(12) Uani d . 1 . .
    H H15 0.5906 1.4115 0.1557 0.074 Uiso calc R 1 . .
    C C16 0.6950(4) 1.2801(3) 0.12553(17) 0.0568(10) Uani d . 1 . .
    H H16 0.7378 1.3245 0.1019 0.068 Uiso calc R 1 . .
    C C17 0.7188(3) 1.1630(3) 0.12882(13) 0.0428(8) Uani d . 1 . .
    H H17 0.7783 1.1286 0.1076 0.051 Uiso calc R 1 . .
    C C18 0.8108(3) 0.9280(2) 0.21501(10) 0.0312(6) Uani d . 1 . .
    C C19 0.9024(3) 1.0140(3) 0.22259(11) 0.0352(7) Uani d . 1 . .
    H H19 0.9013 1.0804 0.2030 0.042 Uiso calc R 1 . .
    C C20 0.9958(3) 1.0016(3) 0.25926(12) 0.0421(8) Uani d . 1 . .
    H H20 1.0563 1.0600 0.2643 0.050 Uiso calc R 1 . .
    C C21 0.9992(3) 0.9027(3) 0.28826(12) 0.0427(8) Uani d . 1 . .
    H H21 1.0623 0.8945 0.3125 0.051 Uiso calc R 1 . .
    C C22 0.9091(4) 0.8164(3) 0.28114(12) 0.0429(8) Uani d . 1 . .
    H H22 0.9115 0.7498 0.3005 0.051 Uiso calc R 1 . .
    C C23 0.8147(3) 0.8290(3) 0.24498(11) 0.0372(7) Uani d . 1 . .
    H H23 0.7534 0.7709 0.2406 0.045 Uiso calc R 1 . .
    O O31 0.2736(2) 1.05237(18) 0.14377(7) 0.0370(5) Uani d . 1 . .
    O O32 0.1519(3) 1.1833(2) 0.09835(9) 0.0525(7) Uani d . 1 . .
    O O33 0.2334(2) 1.11358(17) 0.02688(7) 0.0357(5) Uani d . 1 . .
    O O34 0.3015(2) 0.74486(18) 0.11693(7) 0.0348(5) Uani d . 1 . .
    O O35 0.14038(19) 0.7207(2) 0.17217(8) 0.0374(5) Uani d . 1 . .
    C C31 0.2789(3) 1.1452(3) 0.11065(12) 0.0373(7) Uani d . 1 . .
    H H31 0.3312 1.2088 0.1240 0.045 Uiso calc R 1 . .
    C C32 0.3346(3) 1.1002(2) 0.06165(11) 0.0293(6) Uani d . 1 . .
    H H32 0.4140 1.1403 0.0518 0.035 Uiso calc R 1 . .
    C C33 0.3552(2) 0.9699(2) 0.07100(10) 0.0260(6) Uani d . 1 . .
    H H33 0.3307 0.9231 0.0422 0.031 Uiso calc R 1 . .
    C C34 0.2681(3) 0.9470(3) 0.11491(10) 0.0299(6) Uani d . 1 . .
    H H34 0.1795 0.9356 0.1030 0.036 Uiso calc R 1 . .
    C C35 0.3053(3) 0.8459(3) 0.14770(11) 0.0319(6) Uani d . 1 . .
    H H35 0.3920 0.8571 0.1615 0.038 Uiso calc R 1 . .
    C C36 0.2076(3) 0.8218(3) 0.18907(12) 0.0401(7) Uani d . 1 . .
    H H36A 0.2510 0.8071 0.2203 0.048 Uiso calc R 1 . .
    H H36B 0.1487 0.8865 0.1932 0.048 Uiso calc R 1 . .
    C C37 0.1424(3) 1.1947(3) 0.04633(12) 0.0348(7) Uani d . 1 . .
    C C38 0.1743(4) 1.3153(3) 0.02899(17) 0.0534(9) Uani d . 1 . .
    H H38A 0.1140 1.3693 0.0431 0.080 Uiso calc R 1 . .
    H H38B 0.1692 1.3185 -0.0065 0.080 Uiso calc R 1 . .
    H H38C 0.2603 1.3351 0.0394 0.080 Uiso calc R 1 . .
    C C39 0.0093(3) 1.1574(4) 0.02956(19) 0.0577(10) Uani d . 1 . .
    H H39A -0.0124 1.0848 0.0448 0.087 Uiso calc R 1 . .
    H H39B 0.0087 1.1486 -0.0058 0.087 Uiso calc R 1 . .
    H H39C -0.0529 1.2150 0.0390 0.087 Uiso calc R 1 . .
    C C40 0.2314(3) 0.6572(3) 0.14332(10) 0.0319(6) Uani d . 1 . .
    C C41 0.3214(3) 0.5871(3) 0.17559(12) 0.0430(8) Uani d . 1 . .
    H H41A 0.3676 0.6381 0.1974 0.065 Uiso calc R 1 . .
    H H41B 0.3817 0.5460 0.1551 0.065 Uiso calc R 1 . .
    H H41C 0.2722 0.5328 0.1948 0.065 Uiso calc R 1 . .
    C C42 0.1585(4) 0.5848(3) 0.10663(13) 0.0467(8) Uani d . 1 . .
    H H42A 0.1134 0.5241 0.1237 0.070 Uiso calc R 1 . .
    H H42B 0.2180 0.5513 0.0834 0.070 Uiso calc R 1 . .
    H H42C 0.0975 0.6325 0.0893 0.070 Uiso calc R 1 . .
loop_
    _atom_site_aniso_label
    _atom_site_aniso_U_11
    _atom_site_aniso_U_22
    _atom_site_aniso_U_33
    _atom_site_aniso_U_12
    _atom_site_aniso_U_13
    _atom_site_aniso_U_23
    Fe 0.02177(17) 0.02121(16) 0.02317(17) 0.00037(15) 0.00262(15) -0.00003(13)
    P 0.0337(4) 0.0239(3) 0.0253(3) 0.0028(3) 0.0028(3) -0.0012(3)
    O1 0.0324(11) 0.0661(16) 0.0233(10) 0.0081(11) -0.0023(8) -0.0013(10)
    O2 0.0197(8) 0.0311(9) 0.0241(9) 0.0034(7) -0.0025(7) -0.0028(8)
    C1 0.0224(12) 0.0207(11) 0.0232(12) 0.0016(9) 0.0020(10) -0.0002(10)
    C2 0.0220(12) 0.0191(10) 0.0261(11) -0.0010(11) 0.0001(12) 0.0003(9)
    C3 0.0209(13) 0.0259(13) 0.0319(14) -0.0008(10) -0.0036(11) -0.0005(11)
    C4 0.0198(12) 0.0262(14) 0.0320(14) -0.0001(10) 0.0077(11) 0.0037(11)
    C5 0.0253(13) 0.0272(13) 0.0267(13) -0.0005(10) 0.0028(10) 0.0063(11)
    C6 0.0252(13) 0.0252(13) 0.0491(18) -0.0047(10) 0.0067(13) -0.0001(13)
    C7 0.0468(18) 0.0262(14) 0.0330(15) -0.0044(13) 0.0190(14) 0.0017(12)
    C8 0.0441(18) 0.0248(13) 0.0401(17) -0.0016(12) -0.0016(13) 0.0099(12)
    C9 0.0349(14) 0.0191(12) 0.0436(17) 0.0031(10) 0.0117(12) -0.0012(12)
    C10 0.0367(16) 0.0275(14) 0.0369(16) -0.0055(12) 0.0041(13) -0.0066(12)
    C11 0.0246(13) 0.0237(13) 0.0243(13) 0.0003(10) 0.0006(10) 0.0012(10)
    C12 0.0291(14) 0.0256(12) 0.0310(14) 0.0000(11) -0.0072(11) -0.0032(11)
    C13 0.0324(16) 0.0362(16) 0.0437(18) 0.0045(13) -0.0024(13) -0.0103(14)
    C14 0.0422(18) 0.0366(18) 0.079(3) 0.0080(16) -0.0027(17) -0.0191(19)
    C15 0.056(2) 0.0242(16) 0.104(4) 0.0048(16) -0.023(2) -0.0059(19)
    C16 0.068(2) 0.0303(17) 0.072(3) -0.0042(17) 0.002(2) 0.0071(17)
    C17 0.055(2) 0.0261(14) 0.0474(19) -0.0005(14) 0.0070(15) -0.0008(13)
    C18 0.0401(15) 0.0304(14) 0.0231(13) 0.0070(12) 0.0024(11) -0.0044(11)
    C19 0.0413(17) 0.0359(15) 0.0284(15) 0.0032(13) -0.0054(13) -0.0015(12)
    C20 0.0406(17) 0.048(2) 0.0373(18) 0.0037(15) -0.0029(15) -0.0089(15)
    C21 0.0441(19) 0.055(2) 0.0285(15) 0.0132(16) -0.0079(14) -0.0078(14)
    C22 0.058(2) 0.0410(18) 0.0298(16) 0.0161(16) -0.0012(15) 0.0017(13)
    C23 0.0480(18) 0.0322(15) 0.0315(15) 0.0067(14) -0.0010(14) -0.0008(12)
    O31 0.0423(12) 0.0388(11) 0.0300(10) 0.0069(10) 0.0007(9) -0.0086(9)
    O32 0.0508(14) 0.0652(17) 0.0415(13) 0.0302(13) 0.0041(11) -0.0036(11)
    O33 0.0382(12) 0.0353(10) 0.0337(10) 0.0132(10) -0.0098(10) -0.0054(8)
    O34 0.0381(10) 0.0327(11) 0.0335(10) 0.0007(9) 0.0119(8) 0.0062(9)
    O35 0.0267(10) 0.0502(13) 0.0352(11) 0.0015(9) 0.0087(8) 0.0063(10)
    C31 0.0432(18) 0.0335(15) 0.0353(15) 0.0086(13) -0.0087(13) -0.0072(12)
    C32 0.0261(14) 0.0269(13) 0.0349(14) 0.0052(11) -0.0029(12) -0.0012(11)
    C33 0.0212(12) 0.0279(13) 0.0289(13) 0.0031(10) -0.0031(10) -0.0016(10)
    C34 0.0240(13) 0.0350(14) 0.0308(13) -0.0001(12) -0.0013(11) -0.0029(11)
    C35 0.0249(13) 0.0397(16) 0.0310(15) -0.0010(12) 0.0031(11) 0.0030(12)
    C36 0.0383(17) 0.0512(19) 0.0307(15) -0.0003(14) 0.0081(12) -0.0011(14)
    C37 0.0296(15) 0.0320(15) 0.0427(17) 0.0098(12) -0.0025(13) -0.0013(13)
    C38 0.048(2) 0.0327(16) 0.079(3) 0.0075(16) 0.007(2) 0.0024(17)
    C39 0.0371(19) 0.050(2) 0.086(3) 0.0038(16) -0.0101(19) 0.003(2)
    C40 0.0290(15) 0.0387(14) 0.0280(13) -0.0009(12) 0.0043(12) 0.0079(11)
    C41 0.0363(16) 0.0530(19) 0.0398(17) 0.0037(15) 0.0064(14) 0.0161(15)
    C42 0.051(2) 0.048(2) 0.0415(18) -0.0077(17) -0.0051(16) 0.0030(15)
_geom_special_details
;
All e.s.d.'s (except the e.s.d. in the dihedral angle between two l.s. planes)
are estimated using the full covariance matrix. The cell e.s.d.'s are taken
into account individually in the estimation of e.s.d.'s in distances, angles
and torsion angles; correlations between e.s.d.'s in cell parameters are only
used when they are defined by crystal symmetry. An approximate (isotropic)
treatment of cell e.s.d.'s is used for estimating e.s.d.'s involving l.s.
planes.
;
loop_
    _geom_bond_atom_site_label_1
    _geom_bond_atom_site_label_2
    _geom_bond_site_symmetry_2
    _geom_bond_distance
    _geom_bond_publ_flag
    Fe C1 . 2.016(3) no
    Fe C7 . 2.033(3) no
    Fe C8 . 2.034(3) no
    Fe C2 . 2.035(2) no
    Fe C6 . 2.045(3) no
    Fe C3 . 2.045(3) no
    Fe C5 . 2.047(3) no
    Fe C9 . 2.050(3) no
    Fe C10 . 2.061(3) no
    Fe C4 . 2.062(3) no
    P C2 . 1.824(3) no
    P C12 . 1.831(3) no
    P C18 . 1.835(3) no
    O1 C11 . 1.203(3) no
    O2 C11 . 1.352(3) no
    O2 C33 . 1.447(3) no
    C1 C5 . 1.429(4) no
    C1 C2 . 1.449(4) no
    C1 C11 . 1.469(4) no
    C2 C3 . 1.432(4) no
    C3 C4 . 1.419(4) no
    C3 H3 . 0.9300 no
    C4 C5 . 1.415(4) no
    C4 H4 . 0.9300 no
    C5 H5 . 0.9300 no
    C6 C10 . 1.409(4) no
    C6 C7 . 1.419(5) no
    C6 H6 . 0.9300 no
    C7 C8 . 1.423(5) no
    C7 H7 . 0.9300 no
    C8 C9 . 1.422(5) no
    C8 H8 . 0.9300 no
    C9 C10 . 1.420(4) no
    C9 H9 . 0.9300 no
    C10 H10 . 0.9300 no
    C12 C13 . 1.391(4) no
    C12 C17 . 1.393(4) no
    C13 C14 . 1.372(5) no
    C13 H13 . 0.9300 no
    C14 C15 . 1.356(6) no
    C14 H14 . 0.9300 no
    C15 C16 . 1.397(6) no
    C15 H15 . 0.9300 no
    C16 C17 . 1.375(5) no
    C16 H16 . 0.9300 no
    C17 H17 . 0.9300 no
    C18 C19 . 1.387(4) no
    C18 C23 . 1.401(4) no
    C19 C20 . 1.391(4) no
    C19 H19 . 0.9300 no
    C20 C21 . 1.383(5) no
    C20 H20 . 0.9300 no
    C21 C22 . 1.378(5) no
    C21 H21 . 0.9300 no
    C22 C23 . 1.388(5) no
    C22 H22 . 0.9300 no
    C23 H23 . 0.9300 no
    O31 C31 . 1.396(4) no
    O31 C34 . 1.445(3) no
    O32 C37 . 1.413(4) no
    O32 C31 . 1.426(4) no
    O33 C32 . 1.415(3) no
    O33 C37 . 1.428(4) no
    O34 C35 . 1.432(4) no
    O34 C40 . 1.434(3) no
    O35 C40 . 1.425(4) no
    O35 C36 . 1.432(4) no
    C31 C32 . 1.533(4) no
    C31 H31 . 0.9800 no
    C32 C33 . 1.540(4) no
    C32 H32 . 0.9800 no
    C33 C34 . 1.512(4) no
    C33 H33 . 0.9800 no
    C34 C35 . 1.514(4) no
    C34 H34 . 0.9800 no
    C35 C36 . 1.531(4) no
    C35 H35 . 0.9800 no
    C36 H36A . 0.9700 no
    C36 H36B . 0.9700 no
    C37 C38 . 1.505(5) no
    C37 C39 . 1.512(5) no
    C38 H38A . 0.9600 no
    C38 H38B . 0.9600 no
    C38 H38C . 0.9600 no
    C39 H39A . 0.9600 no
    C39 H39B . 0.9600 no
    C39 H39C . 0.9600 no
    C40 C42 . 1.499(4) no
    C40 C41 . 1.510(4) no
    C41 H41A . 0.9600 no
    C41 H41B . 0.9600 no
    C41 H41C . 0.9600 no
    C42 H42A . 0.9600 no
    C42 H42B . 0.9600 no
    C42 H42C . 0.9600 no
loop_
    _geom_angle_atom_site_label_1
    _geom_angle_atom_site_label_2
    _geom_angle_atom_site_label_3
    _geom_angle_site_symmetry_1
    _geom_angle_site_symmetry_3
    _geom_angle
    _geom_angle_publ_flag
    C1 Fe C7 . . 124.99(12) no
    C1 Fe C8 . . 161.64(12) no
    C7 Fe C8 . . 40.94(13) no
    C1 Fe C2 . . 41.92(10) no
    C7 Fe C2 . . 105.79(11) no
    C8 Fe C2 . . 122.79(12) no
    C1 Fe C6 . . 108.19(11) no
    C7 Fe C6 . . 40.73(14) no
    C8 Fe C6 . . 68.69(13) no
    C2 Fe C6 . . 120.40(11) no
    C1 Fe C3 . . 69.16(11) no
    C7 Fe C3 . . 119.41(12) no
    C8 Fe C3 . . 105.73(13) no
    C2 Fe C3 . . 41.07(11) no
    C6 Fe C3 . . 155.36(12) no
    C1 Fe C5 . . 41.19(10) no
    C7 Fe C5 . . 163.43(12) no
    C8 Fe C5 . . 154.91(12) no
    C2 Fe C5 . . 69.64(10) no
    C6 Fe C5 . . 126.84(12) no
    C3 Fe C5 . . 68.24(11) no
    C1 Fe C9 . . 156.50(12) no
    C7 Fe C9 . . 68.36(12) no
    C8 Fe C9 . . 40.74(13) no
    C2 Fe C9 . . 160.49(12) no
    C6 Fe C9 . . 68.10(11) no
    C3 Fe C9 . . 124.19(12) no
    C5 Fe C9 . . 121.16(12) no
    C1 Fe C10 . . 121.76(12) no
    C7 Fe C10 . . 67.98(12) no
    C8 Fe C10 . . 68.32(14) no
    C2 Fe C10 . . 156.46(12) no
    C6 Fe C10 . . 40.14(12) no
    C3 Fe C10 . . 162.01(12) no
    C5 Fe C10 . . 109.51(12) no
    C9 Fe C10 . . 40.43(12) no
    C1 Fe C4 . . 68.81(11) no
    C7 Fe C4 . . 154.44(13) no
    C8 Fe C4 . . 119.45(12) no
    C2 Fe C4 . . 69.07(11) no
    C6 Fe C4 . . 163.34(12) no
    C3 Fe C4 . . 40.41(11) no
    C5 Fe C4 . . 40.29(11) no
    C9 Fe C4 . . 107.72(11) no
    C10 Fe C4 . . 126.40(12) no
    C2 P C12 . . 102.19(12) no
    C2 P C18 . . 101.10(13) no
    C12 P C18 . . 103.40(13) no
    C11 O2 C33 . . 115.1(2) no
    C5 C1 C2 . . 108.1(2) no
    C5 C1 C11 . . 121.6(2) no
    C2 C1 C11 . . 130.1(2) no
    C5 C1 Fe . . 70.57(15) no
    C2 C1 Fe . . 69.77(14) no
    C11 C1 Fe . . 121.91(19) no
    C3 C2 C1 . . 106.3(2) no
    C3 C2 P . . 126.4(2) no
    C1 C2 P . . 127.1(2) no
    C3 C2 Fe . . 69.83(14) no
    C1 C2 Fe . . 68.31(14) no
    P C2 Fe . . 122.15(13) no
    C4 C3 C2 . . 109.2(2) no
    C4 C3 Fe . . 70.44(16) no
    C2 C3 Fe . . 69.10(14) no
    C4 C3 H3 . . 125.4 no
    C2 C3 H3 . . 125.4 no
    Fe C3 H3 . . 126.6 no
    C5 C4 C3 . . 108.2(2) no
    C5 C4 Fe . . 69.26(15) no
    C3 C4 Fe . . 69.15(16) no
    C5 C4 H4 . . 125.9 no
    C3 C4 H4 . . 125.9 no
    Fe C4 H4 . . 127.3 no
    C4 C5 C1 . . 108.2(2) no
    C4 C5 Fe . . 70.45(15) no
    C1 C5 Fe . . 68.24(15) no
    C4 C5 H5 . . 125.9 no
    C1 C5 H5 . . 125.9 no
    Fe C5 H5 . . 127.0 no
    C10 C6 C7 . . 108.1(3) no
    C10 C6 Fe . . 70.55(17) no
    C7 C6 Fe . . 69.20(16) no
    C10 C6 H6 . . 126.0 no
    C7 C6 H6 . . 126.0 no
    Fe C6 H6 . . 125.9 no
    C6 C7 C8 . . 108.2(3) no
    C6 C7 Fe . . 70.07(16) no
    C8 C7 Fe . . 69.57(17) no
    C6 C7 H7 . . 125.9 no
    C8 C7 H7 . . 125.9 no
    Fe C7 H7 . . 126.0 no
    C9 C8 C7 . . 107.5(3) no
    C9 C8 Fe . . 70.20(17) no
    C7 C8 Fe . . 69.49(17) no
    C9 C8 H8 . . 126.2 no
    C7 C8 H8 . . 126.2 no
    Fe C8 H8 . . 125.6 no
    C10 C9 C8 . . 108.0(3) no
    C10 C9 Fe . . 70.23(16) no
    C8 C9 Fe . . 69.06(16) no
    C10 C9 H9 . . 126.0 no
    C8 C9 H9 . . 126.0 no
    Fe C9 H9 . . 126.3 no
    C6 C10 C9 . . 108.2(3) no
    C6 C10 Fe . . 69.31(16) no
    C9 C10 Fe . . 69.35(17) no
    C6 C10 H10 . . 125.9 no
    C9 C10 H10 . . 125.9 no
    Fe C10 H10 . . 127.0 no
    O1 C11 O2 . . 122.8(2) no
    O1 C11 C1 . . 123.7(3) no
    O2 C11 C1 . . 113.5(2) no
    C13 C12 C17 . . 118.7(3) no
    C13 C12 P . . 117.5(2) no
    C17 C12 P . . 123.8(2) no
    C14 C13 C12 . . 120.3(3) no
    C14 C13 H13 . . 119.9 no
    C12 C13 H13 . . 119.9 no
    C15 C14 C13 . . 121.3(4) no
    C15 C14 H14 . . 119.3 no
    C13 C14 H14 . . 119.3 no
    C14 C15 C16 . . 119.4(3) no
    C14 C15 H15 . . 120.3 no
    C16 C15 H15 . . 120.3 no
    C17 C16 C15 . . 120.0(4) no
    C17 C16 H16 . . 120.0 no
    C15 C16 H16 . . 120.0 no
    C16 C17 C12 . . 120.3(3) no
    C16 C17 H17 . . 119.9 no
    C12 C17 H17 . . 119.8 no
    C19 C18 C23 . . 118.6(3) no
    C19 C18 P . . 124.2(2) no
    C23 C18 P . . 117.1(2) no
    C18 C19 C20 . . 120.4(3) no
    C18 C19 H19 . . 119.8 no
    C20 C19 H19 . . 119.8 no
    C21 C20 C19 . . 120.4(3) no
    C21 C20 H20 . . 119.8 no
    C19 C20 H20 . . 119.8 no
    C22 C21 C20 . . 120.0(3) no
    C22 C21 H21 . . 120.0 no
    C20 C21 H21 . . 120.0 no
    C21 C22 C23 . . 119.9(3) no
    C21 C22 H22 . . 120.0 no
    C23 C22 H22 . . 120.0 no
    C22 C23 C18 . . 120.7(3) no
    C22 C23 H23 . . 119.6 no
    C18 C23 H23 . . 119.6 no
    C31 O31 C34 . . 107.6(2) no
    C37 O32 C31 . . 108.9(2) no
    C32 O33 C37 . . 108.4(2) no
    C35 O34 C40 . . 107.5(2) no
    C40 O35 C36 . . 105.8(2) no
    O31 C31 O32 . . 110.4(3) no
    O31 C31 C32 . . 107.9(2) no
    O32 C31 C32 . . 104.5(2) no
    O31 C31 H31 . . 111.2 no
    O32 C31 H31 . . 111.2 no
    C32 C31 H31 . . 111.2 no
    O33 C32 C31 . . 104.9(2) no
    O33 C32 C33 . . 108.5(2) no
    C31 C32 C33 . . 103.9(2) no
    O33 C32 H32 . . 112.9 no
    C31 C32 H32 . . 112.9 no
    C33 C32 H32 . . 112.9 no
    O2 C33 C34 . . 109.4(2) no
    O2 C33 C32 . . 109.1(2) no
    C34 C33 C32 . . 102.5(2) no
    O2 C33 H33 . . 111.8 no
    C34 C33 H33 . . 111.8 no
    C32 C33 H33 . . 111.8 no
    O31 C34 C33 . . 104.6(2) no
    O31 C34 C35 . . 108.9(2) no
    C33 C34 C35 . . 116.2(2) no
    O31 C34 H34 . . 109.0 no
    C33 C34 H34 . . 109.0 no
    C35 C34 H34 . . 109.0 no
    O34 C35 C34 . . 106.3(2) no
    O34 C35 C36 . . 104.9(2) no
    C34 C35 C36 . . 113.4(3) no
    O34 C35 H35 . . 110.6 no
    C34 C35 H35 . . 110.6 no
    C36 C35 H35 . . 110.6 no
    O35 C36 C35 . . 103.7(2) no
    O35 C36 H36A . . 111.0 no
    C35 C36 H36A . . 111.0 no
    O35 C36 H36B . . 111.0 no
    C35 C36 H36B . . 111.0 no
    H36A C36 H36B . . 109.0 no
    O32 C37 O33 . . 105.0(2) no
    O32 C37 C38 . . 112.3(3) no
    O33 C37 C38 . . 110.3(3) no
    O32 C37 C39 . . 109.5(3) no
    O33 C37 C39 . . 107.7(3) no
    C38 C37 C39 . . 111.8(3) no
    C37 C38 H38A . . 109.5 no
    C37 C38 H38B . . 109.5 no
    H38A C38 H38B . . 109.5 no
    C37 C38 H38C . . 109.5 no
    H38A C38 H38C . . 109.5 no
    H38B C38 H38C . . 109.5 no
    C37 C39 H39A . . 109.5 no
    C37 C39 H39B . . 109.5 no
    H39A C39 H39B . . 109.5 no
    C37 C39 H39C . . 109.5 no
    H39A C39 H39C . . 109.5 no
    H39B C39 H39C . . 109.5 no
    O35 C40 O34 . . 104.1(2) no
    O35 C40 C42 . . 108.4(3) no
    O34 C40 C42 . . 108.6(2) no
    O35 C40 C41 . . 111.6(2) no
    O34 C40 C41 . . 110.6(2) no
    C42 C40 C41 . . 113.1(3) no
    C40 C41 H41A . . 109.5 no
    C40 C41 H41B . . 109.5 no
    H41A C41 H41B . . 109.5 no
    C40 C41 H41C . . 109.5 no
    H41A C41 H41C . . 109.5 no
    H41B C41 H41C . . 109.5 no
    C40 C42 H42A . . 109.5 no
    C40 C42 H42B . . 109.5 no
    H42A C42 H42B . . 109.5 no
    C40 C42 H42C . . 109.5 no
    H42A C42 H42C . . 109.5 no
    H42B C42 H42C . . 109.5 no
loop_
    _geom_torsion_atom_site_label_1
    _geom_torsion_atom_site_label_2
    _geom_torsion_atom_site_label_3
    _geom_torsion_atom_site_label_4
    _geom_torsion_site_symmetry_1
    _geom_torsion_site_symmetry_2
    _geom_torsion_site_symmetry_3
    _geom_torsion_site_symmetry_4
    _geom_torsion
    _geom_torsion_publ_flag
    C5 C1 C2 C3 . . . . -0.6(3) no
    C11 C1 C2 C3 . . . . 175.0(3) no
    C5 C1 C2 P . . . . -175.07(19) no
    C11 C1 C2 P . . . . 0.6(4) no
    C12 P C2 C3 . . . . 114.0(2) no
    C18 P C2 C3 . . . . 7.5(3) no
    C12 P C2 C1 . . . . -72.6(2) no
    C18 P C2 C1 . . . . -179.1(2) no
    C1 C2 C3 C4 . . . . 0.3(3) no
    P C2 C3 C4 . . . . 174.88(19) no
    C2 C3 C4 C5 . . . . 0.0(3) no
    C3 C4 C5 C1 . . . . -0.4(3) no
    C2 C1 C5 C4 . . . . 0.6(3) no
    C11 C1 C5 C4 . . . . -175.5(2) no
    C10 C6 C7 C8 . . . . 0.7(3) no
    C6 C7 C8 C9 . . . . -0.5(3) no
    C7 C8 C9 C10 . . . . 0.1(3) no
    C7 C6 C10 C9 . . . . -0.7(3) no
    C8 C9 C10 C6 . . . . 0.4(3) no
    C33 O2 C11 O1 . . . . 3.9(4) no
    C33 O2 C11 C1 . . . . -177.2(2) no
    C5 C1 C11 O1 . . . . -7.2(4) no
    C2 C1 C11 O1 . . . . 177.7(3) no
    C5 C1 C11 O2 . . . . 174.0(2) no
    C2 C1 C11 O2 . . . . -1.1(4) no
    C2 P C12 C13 . . . . 163.4(2) no
    C18 P C12 C13 . . . . -91.8(2) no
    C2 P C12 C17 . . . . -15.4(3) no
    C18 P C12 C17 . . . . 89.3(3) no
    C17 C12 C13 C14 . . . . -0.8(5) no
    P C12 C13 C14 . . . . -179.8(3) no
    C12 C13 C14 C15 . . . . 0.9(5) no
    C13 C14 C15 C16 . . . . -0.2(6) no
    C14 C15 C16 C17 . . . . -0.5(6) no
    C15 C16 C17 C12 . . . . 0.5(6) no
    C13 C12 C17 C16 . . . . 0.2(5) no
    P C12 C17 C16 . . . . 179.0(3) no
    C2 P C18 C19 . . . . 81.3(3) no
    C12 P C18 C19 . . . . -24.2(3) no
    C2 P C18 C23 . . . . -102.9(2) no
    C12 P C18 C23 . . . . 151.6(2) no
    C23 C18 C19 C20 . . . . 0.0(4) no
    P C18 C19 C20 . . . . 175.7(2) no
    C18 C19 C20 C21 . . . . 0.7(5) no
    C19 C20 C21 C22 . . . . -0.5(5) no
    C20 C21 C22 C23 . . . . -0.2(5) no
    C21 C22 C23 C18 . . . . 0.8(5) no
    C19 C18 C23 C22 . . . . -0.7(4) no
    P C18 C23 C22 . . . . -176.8(2) no
    C34 O31 C31 O32 . . . . 89.5(3) no
    C34 O31 C31 C32 . . . . -24.1(3) no
    C37 O32 C31 O31 . . . . -131.8(3) no
    C37 O32 C31 C32 . . . . -16.0(3) no
    C37 O33 C32 C31 . . . . 18.8(3) no
    C37 O33 C32 C33 . . . . 129.4(2) no
    O31 C31 C32 O33 . . . . 115.8(3) no
    O32 C31 C32 O33 . . . . -1.8(3) no
    O31 C31 C32 C33 . . . . 1.9(3) no
    O32 C31 C32 C33 . . . . -115.7(3) no
    C11 O2 C33 C34 . . . . 153.8(2) no
    C11 O2 C33 C32 . . . . -94.9(3) no
    O33 C32 C33 O2 . . . . 152.3(2) no
    C31 C32 C33 O2 . . . . -96.4(3) no
    O33 C32 C33 C34 . . . . -91.8(3) no
    C31 C32 C33 C34 . . . . 19.5(3) no
    C31 O31 C34 C33 . . . . 37.1(3) no
    C31 O31 C34 C35 . . . . 161.9(2) no
    O2 C33 C34 O31 . . . . 81.6(3) no
    C32 C33 C34 O31 . . . . -34.1(3) no
    O2 C33 C34 C35 . . . . -38.4(3) no
    C32 C33 C34 C35 . . . . -154.1(2) no
    C40 O34 C35 C34 . . . . -132.7(2) no
    C40 O34 C35 C36 . . . . -12.2(3) no
    O31 C34 C35 O34 . . . . -178.5(2) no
    C33 C34 C35 O34 . . . . -60.8(3) no
    O31 C34 C35 C36 . . . . 66.7(3) no
    C33 C34 C35 C36 . . . . -175.6(3) no
    C40 O35 C36 C35 . . . . 30.5(3) no
    O34 C35 C36 O35 . . . . -11.1(3) no
    C34 C35 C36 O35 . . . . 104.6(3) no
    C31 O32 C37 O33 . . . . 27.8(3) no
    C31 O32 C37 C38 . . . . -92.1(3) no
    C31 O32 C37 C39 . . . . 143.1(3) no
    C32 O33 C37 O32 . . . . -29.0(3) no
    C32 O33 C37 C38 . . . . 92.2(3) no
    C32 O33 C37 C39 . . . . -145.6(3) no
    C36 O35 C40 O34 . . . . -38.8(3) no
    C36 O35 C40 C42 . . . . -154.2(3) no
    C36 O35 C40 C41 . . . . 80.5(3) no
    C35 O34 C40 O35 . . . . 31.3(3) no
    C35 O34 C40 C42 . . . . 146.6(3) no
    C35 O34 C40 C41 . . . . -88.6(3) no
loop_
    _geom_hbond_atom_site_label_D
    _geom_hbond_atom_site_label_H
    _geom_hbond_atom_site_label_A
    _geom_hbond_site_symmetry_A
    _geom_hbond_distance_DH
    _geom_hbond_distance_HA
    _geom_hbond_distance_DA
    _geom_hbond_angle_DHA
    _geom_hbond_publ_flag
    C6 H6 O34 . 0.93 2.50 3.357(4) 153 yes
    C9 H9 O1 3_565 0.93 2.54 3.314(4) 140 yes
data_global
_journal_date_recd_electronic     2009-09-08
_journal_date_accepted     2009-09-24
_journal_name_full     'Acta Crystallographica, Section E'
_journal_year     2009
_journal_volume     65
_journal_issue     10
_journal_page_first     m1252
_journal_page_last     m1253
_journal_paper_category     QM
_journal_coeditor_code     IM2141
_publ_contact_author_name     'Petr Stepnicka'
_publ_contact_author_address
;
Department of Inorganic Chemistry, Faculty of Science,
Charles University in Prague; Hlavova 2030, 12840 Prague 2,
Czech Republic
;
_publ_contact_author_email     stepnic@natur.cuni.cz
_publ_contact_author_fax     '+420 221 951 253'
_publ_contact_author_phone     '+420 221 951 260'
_publ_section_title
;
1,2:5,6-Di-<i>O</i>-isopropylidene-\a-D-3-glucofuranosyl
(<i>R</i>~p~)-2-(diphenylphosphino)ferrocene-1-carboxylate
;
loop_
    _publ_author_name
    _publ_author_footnote
    _publ_author_address
    '\<St\<epni\<cka, Petr' .
;
Department of Inorganic Chemistry, Faculty of Science,
Charles University in Prague; Hlavova 2030, 12840 Prague 2,
Czech Republic
;
    'Lama\<c, Martin' .
;
Department of Inorganic Chemistry, Faculty of Science,
Charles University in Prague; Hlavova 2030, 12840 Prague 2,
Czech Republic
;
    'C\'isa\<rov\'a, Ivana' .
;
Department of Inorganic Chemistry, Faculty of Science,
Charles University in Prague; Hlavova 2030, 12840 Prague 2,
Czech Republic
;
