# Supplementary material for: 1,2:5,6-Di-O-isopropyl­idene-α-d-3-glucofuranosyl (R p)-2-(diphenyl­phosphino)ferrocene-1-carboxyl­ate
Source: Acta Crystallogr Sect E Struct Rep Online. 2009 Sep 30;65(Pt 10):m1252–3. doi: 10.1107/S1600536809038653 (PMC2970338; doi:10.1107/S1600536809038653)
Supplement: Supplementary file 2 [file e-65-m1252-Isup2.hkl]

# 
# h,k,l, Fc-squared, Fo-squared, sigma(Fo-squared) and status flag 
# 
data_I
_shelx_title ' ml248r, 150 K, P212121' 
_shelx_refln_list_code          4 
_shelx_F_calc_maximum      230.74 
_exptl_crystal_F_000      1376.00 
_reflns_d_resolution_high  0.7703 
 
loop_ 
 _symmetry_equiv_pos_as_xyz 
 'x, y, z' 
 '-x+1/2, -y, z+1/2' 
 'x+1/2, -y+1/2, -z' 
 '-x, y+1/2, -z+1/2' 
 
_cell_length_a    10.3488 
_cell_length_b    11.5379 
_cell_length_c    26.9830 
_cell_angle_alpha  90.000 
_cell_angle_beta   90.000 
_cell_angle_gamma  90.000 
 
_shelx_F_squared_multiplier     1.000 
 
loop_ 
 _refln_index_h 
 _refln_index_k 
 _refln_index_l 
 _refln_F_squared_calc 
 _refln_F_squared_meas 
 _refln_F_squared_sigma 
 _refln_observed_status 
   4   0   0    11227.34    10730.96    130.00 o 
   8   0   0      369.41      360.47      8.92 o 
  12   0   0     1275.03     1429.74     65.23 o 
   1   1   0       50.20       95.39      1.54 o 
   2   1   0    15635.54    13772.90    119.70 o 
   3   1   0     5499.82     5922.34     54.31 o 
   4   1   0     1257.04     1584.97     15.54 o 
   5   1   0      154.37       86.46      2.92 o 
   6   1   0     1607.60     1584.97     15.54 o 
   7   1   0     1014.02      943.26     12.00 o 
   8   1   0      983.50      945.72     14.46 o 
   9   1   0      696.38      753.87     17.23 o 
  10   1   0      259.13      292.47     12.00 o 
  11   1   0       23.91       30.62      7.85 o 
  12   1   0        7.95       26.00     18.46 o 
  13   1   0       49.97       47.69     18.46 o 
   0   2   0     5797.56     5642.02     70.77 o 
   1   2   0        8.17       27.69      1.69 o 
   2   2   0    10338.14     9957.08     86.16 o 
   3   2   0     2168.92     2357.92     22.92 o 
   4   2   0      628.40      546.48      7.38 o 
   5   2   0      697.69      533.71      7.23 o 
   6   2   0     6027.26     6043.73     54.92 o 
   7   2   0      273.84      178.93      4.15 o 
   8   2   0     1327.39     1376.81     17.54 o 
   9   2   0       12.40        4.62      4.62 o 
  10   2   0      913.42      863.10     25.39 o 
  11   2   0      270.69      218.62     12.77 o 
  12   2   0       23.02       29.23     15.23 o 
  13   2   0        0.18      -12.15     23.08 o 
   1   3   0      164.36       87.85      2.92 o 
   2   3   0     5828.97     6178.66     49.39 o 
   3   3   0       49.07      124.93      3.54 o 
   4   3   0      543.44      408.01      6.31 o 
   5   3   0      307.60      342.78      5.85 o 
   6   3   0     1823.41     1851.44     20.31 o 
   7   3   0        6.87       18.62      3.08 o 
   8   3   0       13.42        7.69      3.08 o 
   9   3   0       29.11       42.92      7.69 o 
  10   3   0      379.03      336.93     14.46 o 
  11   3   0       38.39       16.92      9.38 o 
  12   3   0        2.21       16.92     12.31 o 
  13   3   0       91.34       44.46     18.31 o 
   0   4   0    10874.67    12287.00    147.85 o 
   1   4   0     4597.47     4383.68     36.31 o 
   2   4   0       51.75       64.62      3.08 o 
   3   4   0       47.26       46.00      3.23 o 
   4   4   0     2220.78     2305.00     22.62 o 
   5   4   0      491.14      462.01      8.46 o 
   6   4   0     1184.87      926.49     12.00 o 
   7   4   0     1370.99     1447.58     17.85 o 
   8   4   0     2034.73     2245.15     26.00 o 
   9   4   0       12.94       15.39      3.08 o 
  10   4   0     1078.89     1251.73     30.46 o 
  11   4   0      366.49      372.47     18.15 o 
  12   4   0      145.44      101.54     16.62 o 
   1   5   0     1466.64     1632.21     19.08 o 
   2   5   0     2918.14     2548.39     23.69 o 
   3   5   0      360.50      267.55      6.46 o 
   4   5   0      195.58      193.85      4.31 o 
   5   5   0      126.93      140.31      4.62 o 
   6   5   0      487.31      494.63      8.77 o 
   7   5   0       75.18       56.77      4.77 o 
   8   5   0      200.42      248.62      7.38 o 
   9   5   0      645.21      632.17     15.85 o 
  10   5   0      785.80      751.72     23.69 o 
  11   5   0      182.93      187.39     17.23 o 
  12   5   0      258.49      268.78     24.46 o 
   0   6   0     7993.23     8131.64    106.16 o 
   1   6   0     7062.94     6752.52     64.46 o 
   2   6   0     8459.81     8539.81     72.46 o 
   3   6   0     2063.13     2106.07     21.54 o 
   4   6   0     5449.26     5718.95     53.39 o 
   5   6   0       94.67      108.00      4.92 o 
   6   6   0       24.36       27.69      4.46 o 
   7   6   0      531.13      557.56     11.08 o 
   8   6   0        3.39        9.08      4.46 o 
   9   6   0       90.80       98.46      7.85 o 
  10   6   0     1363.23     1397.28     38.16 o 
  11   6   0        1.52        7.69     14.00 o 
  12   6   0      320.12      319.86     29.54 o 
   1   7   0      400.59      487.71     10.46 o 
   2   7   0     1602.63     1831.29     20.15 o 
   3   7   0     2016.19     1814.52     20.00 o 
   4   7   0      397.93      472.17      8.46 o 
   5   7   0     3173.09     3531.19     42.00 o 
   6   7   0      946.23      950.49     16.92 o 
   7   7   0     1437.46     1578.82     24.92 o 
   8   7   0      558.89      514.02     16.00 o 
   9   7   0      195.42      152.62     12.62 o 
  10   7   0      195.84      207.24     15.85 o 
  11   7   0        3.63      -13.85     16.92 o 
   0   8   0      221.61      156.62      8.77 o 
   1   8   0      166.26      204.93      5.69 o 
   2   8   0      197.31      164.47      6.00 o 
   3   8   0      253.22      268.78      7.69 o 
   4   8   0     1746.21     1648.05     22.31 o 
   5   8   0        0.25       -4.62      4.62 o 
   6   8   0     3125.34     3466.26     46.16 o 
   7   8   0     1723.82     1784.52     33.08 o 
   8   8   0     1771.02     1841.29     43.69 o 
   9   8   0       38.65       38.46     12.15 o 
  10   8   0      259.10      276.62     19.54 o 
  11   8   0      185.48      238.78     26.62 o 
   1   9   0     2056.41     2009.91     28.15 o 
   2   9   0       38.88       24.46      4.62 o 
   3   9   0      908.56     1088.19     20.77 o 
   4   9   0        6.74        7.69      4.62 o 
   5   9   0      344.85      356.01     11.85 o 
   6   9   0      400.55      420.78     16.15 o 
   7   9   0        1.52       16.92     10.62 o 
   8   9   0       12.44       13.85     13.69 o 
   9   9   0       35.19       32.31     15.54 o 
  10   9   0       42.53       65.85     15.23 o 
   0  10   0     2834.20     2938.40     59.54 o 
   1  10   0        1.06       -1.54      4.62 o 
   2  10   0     1234.72     1353.58     20.15 o 
   3  10   0       65.73       58.46      4.77 o 
   4  10   0     1216.01     1290.96     28.15 o 
   5  10   0      101.91       81.39     10.62 o 
   6  10   0      679.46      717.72     23.08 o 
   7  10   0      101.12      118.00     13.69 o 
   8  10   0       36.19       47.69     14.15 o 
   9  10   0       59.18       84.93     18.77 o 
  10  10   0        9.94        1.54     24.92 o 
   1  11   0     1753.49     1834.67     33.54 o 
   2  11   0       31.31       35.54      6.15 o 
   3  11   0      631.92      732.48     21.23 o 
   4  11   0       22.02       32.31     10.77 o 
   5  11   0     1818.48     1885.29     44.31 o 
   6  11   0       88.96       72.46     14.00 o 
   7  11   0      501.98      496.32     24.46 o 
   8  11   0      356.47      321.24     21.08 o 
   9  11   0      270.15      272.62     29.85 o 
   0  12   0     2173.51     2153.15     65.54 o 
   1  12   0       82.95       86.46     10.92 o 
   2  12   0      310.53      341.24     17.39 o 
   3  12   0       45.86       75.08     12.31 o 
   4  12   0      209.01      241.24     15.85 o 
   5  12   0      444.72      499.86     24.62 o 
   6  12   0       83.99       49.23     15.39 o 
   7  12   0       11.70       21.39     16.77 o 
   8  12   0       31.01        9.08     18.31 o 
   1  13   0       31.36       42.92     12.31 o 
   2  13   0      457.65      501.55     21.08 o 
   3  13   0      489.76      477.25     22.31 o 
   4  13   0      187.12      186.31     17.08 o 
   5  13   0      352.40      360.47     29.85 o 
   6  13   0        1.75       10.92     21.69 o 
   0  14   0       10.79        1.54     20.31 o 
   1  14   0        0.07       36.92     20.00 o 
   2  14   0      111.95      117.23     20.31 o 
   3  14   0      101.47       96.93     16.92 o 
   4  14   0      122.63       78.62     20.15 o 
   1   0   1        1.13       46.00      1.54 o 
   2   0   1     7475.82     7514.24     61.23 o 
   3   0   1     1582.19     1572.51     15.54 o 
   4   0   1      298.07      315.70      4.15 o 
   5   0   1     1423.84     1191.42     13.54 o 
   6   0   1      541.19      501.55      7.08 o 
   7   0   1      218.50      280.47      6.62 o 
   8   0   1     2723.18     2766.70     33.08 o 
   9   0   1     1407.70     1510.97     21.39 o 
  10   0   1      662.31      670.18     18.31 o 
  11   0   1      145.97      175.70     18.77 o 
  12   0   1       12.44       18.62     16.92 o 
  13   0   1       59.52       58.46     19.85 o 
 -13   1   1      447.53      465.40     33.85 o 
 -12   1   1      157.23      161.54     20.00 o 
 -11   1   1      300.64      345.70     18.92 o 
 -10   1   1      478.62      506.94     17.69 o 
  -9   1   1      151.54      140.31      6.46 o 
  -8   1   1      812.70      747.41     12.92 o 
  -7   1   1      847.42      924.03     14.31 o 
  -6   1   1     3080.54     3212.41     35.54 o 
  -5   1   1     3855.18     3913.97     39.23 o 
  -4   1   1     4200.31     3782.58     38.62 o 
  -3   1   1     2084.12     1754.82     16.46 o 
  -2   1   1    12000.92    10869.58     98.16 o 
  -1   1   1     6245.31     6560.52     50.77 o 
   0   1   1    21343.95    20699.43    665.87 o 
   1   1   1     5790.71     6129.42     55.23 o 
   2   1   1    11504.47    10496.49     88.46 o 
   3   1   1     1963.22     1638.51     15.85 o 
   4   1   1     4381.98     3943.51     34.46 o 
   5   1   1     3533.51     3610.88     32.92 o 
   6   1   1     3169.82     3320.11     31.69 o 
   7   1   1      835.42      928.80     12.00 o 
   8   1   1      650.10      587.56     11.38 o 
   9   1   1      190.91      172.62      6.15 o 
  10   1   1      346.50      412.78     16.00 o 
  11   1   1      274.82      312.93     16.62 o 
  12   1   1      160.53      172.62     18.62 o 
  13   1   1      431.78      367.86     28.62 o 
 -13   2   1      161.29      190.62     29.23 o 
 -12   2   1        7.54       -7.69     14.00 o 
 -11   2   1       97.00      112.16     10.77 o 
 -10   2   1      690.87      715.56     16.77 o 
  -9   2   1       48.38       35.54      4.62 o 
  -8   2   1      578.49      636.02      9.85 o 
  -7   2   1       98.53       95.39      3.08 o 
  -6   2   1      881.59      833.41     11.38 o 
  -5   2   1      401.55      473.86      8.62 o 
  -4   2   1      288.36      275.24      5.23 o 
  -3   2   1     4749.84     4754.92     43.23 o 
  -2   2   1     3015.11     3230.26     26.77 o 
  -1   2   1     7493.25     7264.69     60.16 o 
   0   2   1       30.17       10.92      1.54 o 
   1   2   1     7436.61     7151.46     59.69 o 
   2   2   1     2940.65     3154.87     26.46 o 
   3   2   1     4649.16     4684.76     42.92 o 
   4   2   1      295.45      271.39      5.23 o 
   5   2   1      353.45      420.78      6.46 o 
   6   2   1      895.27      867.72     11.54 o 
   7   2   1      117.89      117.23      3.38 o 
   8   2   1      568.82      604.79     11.54 o 
   9   2   1       47.42       38.46      4.31 o 
  10   2   1      620.06      630.17     17.69 o 
  11   2   1       90.22       75.08     10.92 o 
  12   2   1        3.30       22.92     15.39 o 
  13   2   1      154.99      115.54     21.85 o 
 -13   3   1       65.01       15.39     29.23 o 
 -12   3   1      348.71      303.24     26.00 o 
 -11   3   1      356.41      308.78     16.62 o 
 -10   3   1      910.64      948.03     24.15 o 
  -9   3   1     1140.93     1246.19     19.39 o 
  -8   3   1     3085.93     3297.49     40.62 o 
  -7   3   1     2516.64     2568.23     27.85 o 
  -6   3   1     5827.47     5589.10     52.77 o 
  -5   3   1      857.87      694.79      8.31 o 
  -4   3   1     4263.40     4219.06     40.77 o 
  -3   3   1      216.74      190.62      4.31 o 
  -2   3   1     6144.96     5730.80     47.54 o 
  -1   3   1    11367.02    10926.81     90.16 o 
   0   3   1     9701.53     9615.69     84.62 o 
   1   3   1    11862.64    11390.82     92.16 o 
   2   3   1     5636.97     5294.01     45.69 o 
   3   3   1      295.92      267.55      5.08 o 
   4   3   1     4117.75     4037.67     39.85 o 
   5   3   1      863.74      711.41      8.31 o 
   6   3   1     5869.60     5653.87     53.08 o 
   7   3   1     2434.26     2481.46     27.39 o 
   8   3   1     3036.98     3239.18     40.16 o 
   9   3   1     1215.18     1322.04     22.77 o 
  10   3   1      966.43      992.03     24.77 o 
  11   3   1      349.66      339.86     17.39 o 
  12   3   1      402.31      372.47     24.15 o 
  13   3   1       77.04       33.69     21.39 o 
 -12   4   1      290.23      268.78     21.85 o 
 -11   4   1      240.60      246.16     14.77 o 
 -10   4   1      492.95      542.79     18.31 o 
  -9   4   1       34.05       29.23      4.62 o 
  -8   4   1      249.71      242.47      6.15 o 
  -7   4   1       61.05       39.85      2.92 o 
  -6   4   1      737.69      745.25     10.77 o 
  -5   4   1     1830.45     1974.99     20.92 o 
  -4   4   1      442.65      475.55      6.77 o 
  -3   4   1     1815.30     1744.98     19.69 o 
  -2   4   1      971.24     1101.11     13.08 o 
  -1   4   1      819.29     1072.65     12.92 o 
   0   4   1      147.67      131.23      2.77 o 
   1   4   1      720.73      952.95      9.69 o 
   2   4   1     1056.59     1199.58     13.54 o 
   3   4   1     1772.10     1725.44     16.31 o 
   4   4   1      420.28      442.01      8.31 o 
   5   4   1     1928.66     2073.76     21.39 o 
   6   4   1      798.04      819.87     11.23 o 
   7   4   1       65.86       38.46      4.31 o 
   8   4   1      221.78      210.62      5.69 o 
   9   4   1       33.78       20.00      6.31 o 
  10   4   1      459.75      494.63     17.39 o 
  11   4   1      270.90      275.24     18.15 o 
  12   4   1      272.11      266.32     21.69 o 
 -12   5   1      374.15      341.24     27.54 o 
 -11   5   1      222.87      228.01     18.92 o 
 -10   5   1      869.13      914.49     21.39 o 
  -9   5   1      210.34      186.31      7.54 o 
  -8   5   1      886.19      912.18     14.15 o 
  -7   5   1       83.87       67.85      4.46 o 
  -6   5   1        6.98        4.62      3.08 o 
  -5   5   1     1216.34     1188.65     16.15 o 
  -4   5   1     4459.23     4652.61     42.77 o 
  -3   5   1     4632.06     5248.47     51.08 o 
  -2   5   1     6269.80     6675.44     57.69 o 
  -1   5   1     3787.68     3918.89     34.31 o 
   0   5   1    21289.87    20823.74    169.85 o 
   1   5   1     4103.63     4265.06     40.92 o 
   2   5   1     5824.13     6215.74     55.69 o 
   3   5   1     4663.77     5265.55     45.54 o 
   4   5   1     4476.95     4641.99     42.77 o 
   5   5   1     1275.79     1260.04     16.77 o 
   6   5   1       15.70       16.92      3.23 o 
   7   5   1       77.44       75.08      4.77 o 
   8   5   1      884.69      898.03     16.46 o 
   9   5   1      160.65      131.23      8.15 o 
  10   5   1      888.33      950.49     29.08 o 
  11   5   1      220.89      214.01     18.31 o 
  12   5   1      384.57      442.01     28.00 o 
 -12   6   1      105.32       96.93     20.15 o 
 -11   6   1      221.35      238.78     23.08 o 
 -10   6   1      294.09      264.93     14.00 o 
  -9   6   1      621.04      620.33     17.54 o 
  -8   6   1      861.99      870.03     16.15 o 
  -7   6   1      835.92      888.64     16.31 o 
  -6   6   1      665.38      799.72     13.39 o 
  -5   6   1     2157.83     2230.22     26.00 o 
  -4   6   1      608.59      508.63      8.77 o 
  -3   6   1     2739.61     2620.08     28.15 o 
  -2   6   1       98.68       93.85      4.62 o 
  -1   6   1     2015.83     2020.53     21.23 o 
   0   6   1      769.04      614.48      9.69 o 
   1   6   1     2145.46     2142.22     21.85 o 
   2   6   1       79.96       69.08      3.23 o 
   3   6   1     2831.53     2729.63     28.62 o 
   4   6   1      671.60      583.86      9.54 o 
   5   6   1     2249.62     2354.23     26.62 o 
   6   6   1      637.58      768.95     13.08 o 
   7   6   1      848.29      905.11     16.46 o 
   8   6   1      834.17      824.33     18.00 o 
   9   6   1      610.19      614.48     17.54 o 
  10   6   1      311.21      293.86     17.54 o 
  11   6   1      184.40      156.62     19.69 o 
  12   6   1      128.58      108.00     20.46 o 
 -11   7   1       12.86       26.00     20.00 o 
 -10   7   1      283.21      280.47     17.08 o 
  -9   7   1      293.35      238.78     15.69 o 
  -8   7   1      247.14      242.47     10.92 o 
  -7   7   1     1313.66     1394.35     20.46 o 
  -6   7   1      669.11      670.18     12.15 o 
  -5   7   1     1840.62     1999.45     24.62 o 
  -4   7   1     1195.54     1271.27     16.77 o 
  -3   7   1     1403.29     1353.58     17.39 o 
  -2   7   1     3662.86     3512.57     37.23 o 
  -1   7   1     2457.32     2400.08     26.92 o 
   0   7   1     3369.52     3653.50     38.00 o 
   1   7   1     2267.40     2233.92     26.00 o 
   2   7   1     3858.20     3724.89     38.31 o 
   3   7   1     1401.79     1307.89     17.08 o 
   4   7   1     1342.66     1417.89     20.62 o 
   5   7   1     1855.98     2002.99     24.62 o 
   6   7   1      670.52      682.48     14.31 o 
   7   7   1     1346.08     1426.81     23.69 o 
   8   7   1      269.04      263.70     10.15 o 
   9   7   1      279.65      218.62     12.77 o 
  10   7   1      238.92      253.55     14.92 o 
  11   7   1       24.00       20.00     16.77 o 
 -11   8   1        1.34        1.54     20.31 o 
 -10   8   1       38.19       44.46     13.54 o 
  -9   8   1      126.10      127.54     14.15 o 
  -8   8   1       93.70      106.46     10.46 o 
  -7   8   1      939.76      987.11     19.69 o 
  -6   8   1      190.24      172.62      7.23 o 
  -5   8   1      494.33      537.40     12.77 o 
  -4   8   1      727.35      743.10     12.77 o 
  -3   8   1      636.32      626.17      9.85 o 
  -2   8   1     1462.07     1456.51     18.00 o 
  -1   8   1       47.93       20.00      4.62 o 
   0   8   1      551.33      505.09      8.77 o 
   1   8   1       26.13       18.62      4.77 o 
   2   8   1     1533.29     1507.89     18.31 o 
   3   8   1      703.95      676.33     12.31 o 
   4   8   1      826.44      856.18     16.00 o 
   5   8   1      477.30      499.86     12.31 o 
   6   8   1      217.44      182.01      7.38 o 
   7   8   1      994.77     1039.57     22.77 o 
   8   8   1       67.16       65.85     12.15 o 
   9   8   1       98.57       81.39     14.15 o 
  10   8   1       24.36       27.69     10.77 o 
  11   8   1        3.79      -18.15     18.15 o 
 -10   9   1      170.37      163.54     17.08 o 
  -9   9   1      224.60      218.62     18.62 o 
  -8   9   1      774.42      849.26     27.39 o 
  -7   9   1      458.84      460.32     20.15 o 
  -6   9   1       69.65       77.23      7.54 o 
  -5   9   1      533.53      539.25     12.77 o 
  -4   9   1       14.34       13.85      4.62 o 
  -3   9   1      204.64      150.77      7.69 o 
  -2   9   1     1135.62     1042.03     17.69 o 
  -1   9   1       14.03        4.62      4.62 o 
   0   9   1     1122.78     1172.50     18.77 o 
   1   9   1       20.07        4.62      4.62 o 
   2   9   1     1090.05      979.72     14.77 o 
   3   9   1      231.32      190.62      6.46 o 
   4   9   1        1.84        3.08      4.77 o 
   5   9   1      620.18      630.17     15.69 o 
   6   9   1       93.62      104.77     10.46 o 
   7   9   1      520.10      540.94     21.85 o 
   8   9   1      822.89      907.41     28.31 o 
   9   9   1      242.51      246.16     18.46 o 
  10   9   1      194.63      164.47     26.15 o 
  -9  10   1      216.72      193.85     22.92 o 
  -8  10   1       82.27       86.46     15.39 o 
  -7  10   1      294.08      293.86     20.15 o 
  -6  10   1      324.94      257.39     15.08 o 
  -5  10   1      435.58      432.17     16.31 o 
  -4  10   1      357.41      334.16     11.54 o 
  -3  10   1       74.49       58.46      7.85 o 
  -2  10   1      709.28      749.56     15.08 o 
  -1  10   1     1086.17     1093.27     20.77 o 
   0  10   1     1588.64     1638.51     28.62 o 
   1  10   1     1257.91     1254.50     22.15 o 
   2  10   1      783.22      849.26     16.00 o 
   3  10   1      126.77      113.85      5.08 o 
   4  10   1      420.37      422.47     16.15 o 
   5  10   1      526.40      514.02     17.85 o 
   6  10   1      355.31      308.78     16.62 o 
   7  10   1      324.89      322.78     18.31 o 
   8  10   1      103.41      103.23     15.08 o 
   9  10   1      249.38      310.16     24.92 o 
  -9  11   1      102.24       52.16     19.85 o 
  -8  11   1       13.52       24.46     15.54 o 
  -7  11   1       14.36       26.00     14.00 o 
  -6  11   1       40.14       38.46     13.54 o 
  -5  11   1      119.19      115.54     13.54 o 
  -4  11   1      211.03      211.70     17.08 o 
  -3  11   1       19.08       24.46      7.69 o 
  -2  11   1     1057.96     1067.57     20.46 o 
  -1  11   1      325.46      358.93     11.85 o 
   0  11   1     2196.41     2282.38     41.23 o 
   1  11   1      340.19      376.94     12.15 o 
   2  11   1     1014.50     1080.34     23.23 o 
   3  11   1       21.42       33.69      9.08 o 
   4  11   1      180.90      180.01     13.69 o 
   5  11   1       96.86       93.85     12.15 o 
   6  11   1       33.90       39.85     13.85 o 
   7  11   1        9.50       30.62     16.92 o 
   8  11   1       26.64       41.39     15.08 o 
   9  11   1       84.77       55.54     19.85 o 
  -8  12   1      316.21      241.24     28.00 o 
  -7  12   1      437.10      510.48     26.62 o 
  -6  12   1      706.59      826.64     31.54 o 
  -5  12   1      714.55      756.02     28.00 o 
  -4  12   1      483.32      472.17     22.15 o 
  -3  12   1      441.52      470.48     20.46 o 
  -2  12   1       77.04       80.00     12.62 o 
  -1  12   1      322.24      342.78     16.00 o 
   0  12   1       12.56       22.92      9.08 o 
   1  12   1      290.13      312.93     13.85 o 
   2  12   1       71.98       82.77     12.15 o 
   3  12   1      447.98      480.78     20.62 o 
   4  12   1      500.27      492.94     19.23 o 
   5  12   1      668.43      721.87     25.23 o 
   6  12   1      688.91      810.95     35.69 o 
   7  12   1      432.18      437.09     27.85 o 
   8  12   1      326.53      287.09     39.85 o 
  -6  13   1      278.84      264.93     25.54 o 
  -5  13   1      256.22      258.62     21.39 o 
  -4  13   1      306.04      317.09     20.92 o 
  -3  13   1       49.66       46.00     15.39 o 
  -2  13   1      206.56      190.62     17.39 o 
  -1  13   1      125.58      127.54     14.15 o 
   0  13   1        1.49       -3.08     12.31 o 
   1  13   1      124.99      108.00     12.31 o 
   2  13   1      190.40      219.85     17.39 o 
   3  13   1       52.99       55.54     12.31 o 
   4  13   1      285.26      301.86     20.46 o 
   5  13   1      274.59      258.62     21.39 o 
   6  13   1      269.72      266.32     24.31 o 
  -4  14   1       75.22       61.54     18.46 o 
  -3  14   1      460.92      438.78     31.23 o 
  -2  14   1      301.35      325.55     25.54 o 
  -1  14   1      282.95      281.86     25.08 o 
   0  14   1      443.99      505.09     24.62 o 
   1  14   1      271.74      314.32     25.08 o 
   2  14   1      311.62      342.78     24.62 o 
   3  14   1      447.05      501.55     29.85 o 
   4  14   1       56.58       53.85     18.46 o 
   0   0   2     6616.16     4973.70     77.39 o 
   1   0   2     5650.76     5778.34     47.69 o 
   2   0   2     4552.49     4803.69     43.54 o 
   3   0   2       12.48       62.77      1.23 o 
   4   0   2     3863.12     4219.06     40.77 o 
   5   0   2     5774.33     5964.80     54.46 o 
   6   0   2      805.41      599.10      7.69 o 
   7   0   2     1366.02     1444.66     17.85 o 
   8   0   2     1019.67     1108.96     20.92 o 
   9   0   2       68.34       89.39      6.00 o 
  10   0   2      455.59      452.01     15.08 o 
  11   0   2      404.61      438.78     18.00 o 
  12   0   2       38.60       16.92     15.54 o 
  13   0   2      645.69      676.33     46.92 o 
 -13   1   2      266.28      209.55     26.15 o 
 -12   1   2      115.00      110.47     18.15 o 
 -11   1   2     1025.88     1090.80     31.08 o 
 -10   1   2      332.69      304.63      8.15 o 
  -9   1   2      901.66      969.88     17.08 o 
  -8   1   2       74.25       98.46      4.62 o 
  -7   1   2     1239.21     1243.42     16.62 o 
  -6   1   2      179.84      172.62      4.15 o 
  -5   1   2     1785.63     1654.51     19.08 o 
  -4   1   2     4472.48     4087.67     40.16 o 
  -3   1   2      350.43      319.86      4.15 o 
  -2   1   2     2618.66     2293.61     18.77 o 
  -1   1   2    10849.83    10336.48     95.70 o 
   0   1   2    22728.97    22029.47    198.01 o 
   1   1   2    10860.87    10328.48     87.70 o 
   2   1   2     2658.03     2346.54     22.77 o 
   3   1   2      349.32      321.24      5.69 o 
   4   1   2     4578.65     4183.52     40.62 o 
   5   1   2     1711.92     1610.05     18.92 o 
   6   1   2      152.70      143.08      4.77 o 
   7   1   2     1216.41     1202.35     16.31 o 
   8   1   2       85.75      100.00      4.77 o 
   9   1   2      902.40      945.72     14.46 o 
  10   1   2      349.18      319.86     16.77 o 
  11   1   2     1043.06     1114.19     36.62 o 
  12   1   2      124.64      125.85     18.46 o 
  13   1   2      296.02      285.86     35.85 o 
 -13   2   2      329.83      293.86     29.54 o 
 -12   2   2      452.47      458.63     26.92 o 
 -11   2   2      558.06      614.48     21.39 o 
 -10   2   2      174.52      198.31      6.62 o 
  -9   2   2     2184.25     2305.00     30.15 o 
  -8   2   2      481.22      503.40      8.77 o 
  -7   2   2     4326.04     4265.06     46.16 o 
  -6   2   2     1214.30     1224.19     16.46 o 
  -5   2   2    12019.77    12113.61    103.54 o 
  -4   2   2     1367.95     1221.42     13.69 o 
  -3   2   2     5042.95     4776.46     43.39 o 
  -2   2   2     4614.83     4072.59     35.08 o 
  -1   2   2     7931.11     6784.83     58.16 o 
   0   2   2     1777.90     1771.29     16.46 o 
   1   2   2     7066.83     6025.42     48.77 o 
   2   2   2     4262.42     3797.04     33.85 o 
   3   2   2     5475.43     5186.16     50.77 o 
   4   2   2     1474.24     1302.20     14.15 o 
   5   2   2    11583.34    11668.83    101.70 o 
   6   2   2     1372.41     1379.74     17.54 o 
   7   2   2     4347.43     4368.14     46.62 o 
   8   2   2      516.69      566.79     13.08 o 
   9   2   2     2144.80     2222.84     33.23 o 
  10   2   2      128.74      138.47      9.23 o 
  11   2   2      500.04      542.79     20.15 o 
  12   2   2      423.64      411.24     30.15 o 
  13   2   2      306.88      301.86     25.85 o 
 -13   3   2       49.11       35.54     26.15 o 
 -12   3   2      262.59      253.55     26.31 o 
 -11   3   2      234.55      240.01     15.85 o 
 -10   3   2      171.90      194.93      8.77 o 
  -9   3   2      404.38      339.86      8.62 o 
  -8   3   2      439.33      479.09      8.62 o 
  -7   3   2      199.58      178.93      6.31 o 
  -6   3   2       68.69       64.62      3.08 o 
  -5   3   2      555.54      557.56      7.38 o 
  -4   3   2      207.08      315.70      5.54 o 
  -3   3   2      469.14      537.40      7.23 o 
  -2   3   2     2580.11     2339.00     22.77 o 
  -1   3   2     2803.17     2870.86     25.23 o 
   0   3   2      466.56      383.09      4.62 o 
   1   3   2     2720.15     2799.78     24.92 o 
   2   3   2     2739.49     2485.31     23.54 o 
   3   3   2      503.63      557.56      7.38 o 
   4   3   2      232.20      348.63      5.85 o 
   5   3   2      572.55      557.56      7.38 o 
   6   3   2       78.21       78.62      2.77 o 
   7   3   2      240.96      209.55      5.69 o 
   8   3   2      391.25      427.24      9.69 o 
   9   3   2      453.36      364.93     10.46 o 
  10   3   2      143.77      155.54     10.77 o 
  11   3   2      276.89      238.78     15.69 o 
  12   3   2      247.33      241.24     18.31 o 
  13   3   2       44.06       64.62     27.69 o 
 -12   4   2      103.13       98.46     15.54 o 
 -11   4   2      435.08      419.24     19.23 o 
 -10   4   2      641.10      634.17     17.85 o 
  -9   4   2      870.09      960.18     17.08 o 
  -8   4   2      123.70       82.77      6.46 o 
  -7   4   2      837.18      730.33     10.62 o 
  -6   4   2      209.88      261.09      6.31 o 
  -5   4   2     3454.89     3383.65     32.00 o 
  -4   4   2     1343.84     1262.81     16.77 o 
  -3   4   2     6483.49     6668.98     57.69 o 
  -2   4   2     5195.01     4776.46     43.39 o 
  -1   4   2     1085.55     1268.50     14.00 o 
   0   4   2     2574.14     2189.61     22.00 o 
   1   4   2     1454.93     1588.20     34.46 o 
   2   4   2     4862.99     4493.53     42.00 o 
   3   4   2     6339.67     6509.74     56.92 o 
   4   4   2     1166.01     1085.57     12.92 o 
   5   4   2     3636.76     3601.50     37.69 o 
   6   4   2      172.36      220.93      5.85 o 
   7   4   2      907.15      810.95     13.39 o 
   8   4   2      111.02       69.08      5.85 o 
   9   4   2      939.69     1064.96     20.46 o 
  10   4   2      671.91      686.48     20.62 o 
  11   4   2      466.84      501.55     26.31 o 
  12   4   2      108.26      129.39     19.69 o 
 -12   5   2       69.72       62.77     16.77 o 
 -11   5   2      194.79      187.39     17.23 o 
 -10   5   2      310.03      338.47     12.92 o 
  -9   5   2      245.82      296.47      9.38 o 
  -8   5   2      237.16      220.93      8.15 o 
  -7   5   2      298.27      307.39      8.31 o 
  -6   5   2      871.64      881.57     14.00 o 
  -5   5   2      359.13      363.40      7.54 o 
  -4   5   2     1307.65     1282.50     14.00 o 
  -3   5   2      852.31      833.41     11.38 o 
  -2   5   2     1637.29     1532.36     18.46 o 
  -1   5   2      721.09      650.02      8.00 o 
   0   5   2     1976.97     2342.84     22.77 o 
   1   5   2      779.81      709.25      8.31 o 
   2   5   2     1662.63     1547.74     15.39 o 
   3   5   2      842.55      802.03     11.08 o 
   4   5   2     1317.16     1310.66     14.15 o 
   5   5   2      397.95      404.94      7.85 o 
   6   5   2      815.78      860.80     11.54 o 
   7   5   2      348.27      339.86      8.62 o 
   8   5   2      233.19      202.78      6.77 o 
   9   5   2      294.09      317.09     11.23 o 
  10   5   2      286.38      292.47     17.39 o 
  11   5   2      173.29      180.01     16.77 o 
  12   5   2       68.73       78.62     24.31 o 
 -12   6   2       69.71       82.77     20.00 o 
 -11   6   2      392.14      412.78     25.54 o 
 -10   6   2      149.86      166.47     14.15 o 
  -9   6   2      608.80      642.02     17.85 o 
  -8   6   2      418.91      325.55      9.85 o 
  -7   6   2       95.65      118.00      6.00 o 
  -6   6   2     1818.65     1848.06     26.92 o 
  -5   6   2     1276.69     1330.66     17.23 o 
  -4   6   2     1634.60     1667.28     19.23 o 
  -3   6   2     5258.22     5322.63     51.54 o 
  -2   6   2     1465.72     1347.89     14.46 o 
  -1   6   2     5809.90     5838.19     54.00 o 
   0   6   2     1793.72     1758.21     19.69 o 
   1   6   2     5846.56     5814.18     53.85 o 
   2   6   2     1599.60     1471.59     15.08 o 
   3   6   2     5162.20     5197.40     50.92 o 
   4   6   2     1661.11     1692.98     19.39 o 
   5   6   2     1307.56     1376.81     17.54 o 
   6   6   2     1868.88     1895.60     23.85 o 
   7   6   2       85.07       81.39      4.92 o 
   8   6   2      489.55      398.63     10.92 o 
   9   6   2      573.48      572.48     15.08 o 
  10   6   2      117.76       95.39     13.85 o 
  11   6   2      381.90      384.63     26.15 o 
  12   6   2       50.76       56.77     18.31 o 
 -11   7   2      137.72      118.00     19.54 o 
 -10   7   2       36.18       29.23     12.31 o 
  -9   7   2       66.98       38.46     10.77 o 
  -8   7   2      511.80      494.63     14.00 o 
  -7   7   2      775.43      797.56     15.54 o 
  -6   7   2      720.42      745.25     12.92 o 
  -5   7   2      969.75     1057.26     17.85 o 
  -4   7   2      611.68      597.10     11.54 o 
  -3   7   2     1604.34     1764.67     23.08 o 
  -2   7   2     2482.66     2316.23     26.46 o 
  -1   7   2     2360.51     2219.15     22.15 o 
   0   7   2      982.36     1103.73     15.69 o 
   1   7   2     2323.04     2204.38     25.85 o 
   2   7   2     2284.17     2124.07     21.69 o 
   3   7   2     1619.49     1804.52     23.39 o 
   4   7   2      530.06      505.09      8.77 o 
   5   7   2      897.97      994.49     14.77 o 
   6   7   2      679.36      726.18     14.77 o 
   7   7   2      819.88      867.72     16.15 o 
   8   7   2      584.37      628.17     15.69 o 
   9   7   2       74.60       64.62      9.54 o 
  10   7   2       58.07       21.39     18.46 o 
  11   7   2      119.22      133.85     22.77 o 
 -11   8   2      107.70      125.85     22.92 o 
 -10   8   2       15.96       13.85     13.69 o 
  -9   8   2     1209.32     1224.19     32.92 o 
  -8   8   2      192.83      173.70     12.46 o 
  -7   8   2     1790.12     1954.06     34.62 o 
  -6   8   2      875.48      928.80     19.08 o 
  -5   8   2     1271.70     1382.66     20.46 o 
  -4   8   2      327.99      380.01      9.23 o 
  -3   8   2      528.44      435.40      9.85 o 
  -2   8   2     3941.05     4239.52     40.92 o 
  -1   8   2     1144.41     1172.50     16.15 o 
   0   8   2      472.64      356.01      7.38 o 
   1   8   2     1102.31     1143.11     15.85 o 
   2   8   2     4026.14     4321.68     46.46 o 
   3   8   2      506.27      412.78      9.54 o 
   4   8   2      341.80      375.40      9.08 o 
   5   8   2     1255.69     1356.50     20.15 o 
   6   8   2      929.93      960.18     17.08 o 
   7   8   2     1695.46     1892.21     30.77 o 
   8   8   2      228.91      247.39     18.46 o 
   9   8   2     1170.97     1265.58     39.08 o 
  10   8   2       23.31        3.08     18.62 o 
  11   8   2      121.98       96.93     24.77 o 
 -10   9   2       16.32       20.00     15.39 o 
  -9   9   2      147.40      136.62     18.31 o 
  -8   9   2       43.33       69.08     15.69 o 
  -7   9   2      771.75      828.95     27.08 o 
  -6   9   2       53.38       55.54      7.54 o 
  -5   9   2      162.28      166.47      8.15 o 
  -4   9   2      903.38      914.49     18.92 o 
  -3   9   2      137.08      129.39      8.00 o 
  -2   9   2     1506.98     1563.28     21.69 o 
  -1   9   2      213.29      220.93      9.38 o 
   0   9   2     6554.22     6516.21     76.00 o 
   1   9   2      219.51      246.16      7.38 o 
   2   9   2     1589.64     1673.59     25.69 o 
   3   9   2      169.81      163.54      9.08 o 
   4   9   2      923.30      940.80     19.23 o 
   5   9   2      188.85      182.01      7.38 o 
   6   9   2       91.06       86.46      9.54 o 
   7   9   2      786.82      856.18     27.54 o 
   8   9   2       56.50       75.08     12.31 o 
   9   9   2      158.16      135.70     20.15 o 
  10   9   2       17.92       12.15     20.00 o 
  -9  10   2       24.91       42.92     15.39 o 
  -8  10   2      541.90      531.86     25.39 o 
  -7  10   2       22.58       29.23     10.62 o 
  -6  10   2      302.60      318.47     16.77 o 
  -5  10   2       93.30       87.85     11.08 o 
  -4  10   2      343.90      339.86     13.08 o 
  -3  10   2      161.74      150.77      9.69 o 
  -2  10   2      267.86      267.55      8.92 o 
  -1  10   2      420.94      452.01     11.69 o 
   0  10   2        4.48       15.39      6.15 o 
   1  10   2      510.26      574.33     13.23 o 
   2  10   2      233.31      220.93      8.15 o 
   3  10   2      118.57       87.85      9.54 o 
   4  10   2      335.32      342.78     11.69 o 
   5  10   2       74.76       73.85     10.77 o 
   6  10   2      318.66      329.86     17.08 o 
   7  10   2       37.98       47.69     14.15 o 
   8  10   2      518.41      506.94     22.92 o 
   9  10   2       26.19       64.62     17.08 o 
  -9  11   2      314.78      275.24     26.00 o 
  -8  11   2      151.47      148.77     20.15 o 
  -7  11   2      240.81      220.93     19.85 o 
  -6  11   2      494.68      455.25     21.69 o 
  -5  11   2      342.54      357.40     17.85 o 
  -4  11   2      208.93      207.24     13.54 o 
  -3  11   2       96.95      106.46     12.15 o 
  -2  11   2      489.65      477.25     13.69 o 
  -1  11   2      156.74      182.01     10.62 o 
   0  11   2      348.24      315.70     12.62 o 
   1  11   2      152.01      180.01      9.54 o 
   2  11   2      458.43      450.32     11.69 o 
   3  11   2      103.22      104.77     12.00 o 
   4  11   2      272.71      272.62     15.54 o 
   5  11   2      369.33      422.47     17.69 o 
   6  11   2      512.09      489.40     24.31 o 
   7  11   2      222.66      218.62     18.62 o 
   8  11   2      160.24      110.47     24.77 o 
   9  11   2      289.57      307.39     27.54 o 
  -8  12   2       19.58       10.92     17.08 o 
  -7  12   2      268.94      246.16     23.39 o 
  -6  12   2      118.46      113.85     18.46 o 
  -5  12   2      397.46      400.17     26.62 o 
  -4  12   2      265.53      264.93     16.62 o 
  -3  12   2      232.74      259.85     16.46 o 
  -2  12   2       35.78       22.92      9.08 o 
  -1  12   2      410.49      364.93     14.92 o 
   0  12   2        0.73       -3.08      9.23 o 
   1  12   2      427.91      389.24     15.54 o 
   2  12   2       41.48       35.54     12.15 o 
   3  12   2      277.09      303.24     16.46 o 
   4  12   2      289.93      307.39     17.85 o 
   5  12   2      420.05      450.32     23.23 o 
   6  12   2      118.61      108.00     18.77 o 
   7  12   2      275.58      247.39     23.39 o 
   8  12   2       15.99       80.00     21.69 o 
  -6  13   2      143.04      121.54     19.85 o 
  -5  13   2       33.12       22.92     15.39 o 
  -4  13   2      666.99      674.18     30.62 o 
  -3  13   2      308.28      324.16     19.85 o 
  -2  13   2      818.13      813.10     29.08 o 
  -1  13   2      192.29      194.93     16.46 o 
   0  13   2      912.43      982.18     32.00 o 
   1  13   2      169.39      175.70     15.54 o 
   2  13   2      759.72      766.79     28.31 o 
   3  13   2      298.81      321.24     19.69 o 
   4  13   2      581.23      522.94     25.08 o 
   5  13   2       25.56        6.15     16.92 o 
   6  13   2      106.20      112.16     20.00 o 
  -4  14   2       93.35       89.39     18.62 o 
  -3  14   2      167.13      129.39     21.39 o 
  -2  14   2       98.36       81.39     19.85 o 
  -1  14   2       23.93       39.85     18.31 o 
   0  14   2      139.36      189.54     20.46 o 
   1  14   2       21.96       39.85     19.85 o 
   2  14   2       92.75      108.00     18.77 o 
   3  14   2      173.52      153.70     21.39 o 
   4  14   2       82.50       27.69     18.62 o 
   1   0   3     7763.58     6566.98     57.23 o 
   2   0   3     4325.50     4907.54     44.00 o 
   3   0   3       20.89       29.23      1.69 o 
   4   0   3       38.52        9.08      1.38 o 
   5   0   3     2109.03     2384.69     22.92 o 
   6   0   3     1741.97     1821.13     23.39 o 
   7   0   3       12.87       20.00      4.62 o 
   8   0   3      522.48      475.55     10.31 o 
   9   0   3        7.93       10.92      4.62 o 
  10   0   3      461.24      512.17     16.00 o 
  11   0   3      860.04      909.87     28.46 o 
  12   0   3       14.92        4.62     16.92 o 
  13   0   3       34.50       41.39     23.23 o 
 -13   1   3      382.88      372.47     25.69 o 
 -12   1   3       33.68       21.39     16.77 o 
 -11   1   3      910.06      965.11     29.23 o 
 -10   1   3       26.47       18.62      6.15 o 
  -9   1   3     1584.82     1824.52     30.15 o 
  -8   1   3      223.97      190.62      6.46 o 
  -7   1   3     3285.04     3447.80     36.92 o 
  -6   1   3     1401.38     1215.88     16.46 o 
  -5   1   3     6400.66     6203.43     61.85 o 
  -4   1   3      166.87      161.54      4.92 o 
  -3   1   3     2960.11     3207.95     31.08 o 
  -2   1   3    15205.89    13929.83    120.31 o 
  -1   1   3    28892.84    26804.39    244.01 o 
   0   1   3     5398.05     5530.64     46.62 o 
   1   1   3    28978.43    26945.78    257.55 o 
   2   1   3    15252.59    14041.06    120.77 o 
   3   1   3     3406.24     3658.27     38.00 o 
   4   1   3      169.07      161.54      4.92 o 
   5   1   3     7009.47     6947.30     65.39 o 
   6   1   3     1394.67     1235.12     16.62 o 
   7   1   3     3377.47     3521.96     41.85 o 
   8   1   3      225.19      175.70      6.31 o 
   9   1   3     1671.38     1864.98     30.46 o 
  10   1   3       28.70        3.08      6.15 o 
  11   1   3      919.16      931.26     28.77 o 
  12   1   3       36.55       52.16     10.77 o 
  13   1   3      443.13      450.32     38.31 o 
 -13   2   3      547.71      533.71     38.00 o 
 -12   2   3      139.95      119.70     19.69 o 
 -11   2   3      155.62      163.54     17.08 o 
 -10   2   3      397.45      432.17     13.08 o 
  -9   2   3      248.45      277.85      7.85 o 
  -8   2   3      424.00      420.78      9.69 o 
  -7   2   3      376.94      363.40      7.54 o 
  -6   2   3      776.62      817.56     11.23 o 
  -5   2   3     2312.55     2116.84     21.69 o 
  -4   2   3     1456.38     1359.43     14.46 o 
  -3   2   3     1544.56     1362.35     14.46 o 
  -2   2   3     9556.76     8780.74     80.93 o 
  -1   2   3     9148.63     8554.42     72.62 o 
   0   2   3    15263.50    15034.17    115.39 o 
   1   2   3     9072.45     8561.66     72.62 o 
   2   2   3     9731.50     8987.82     74.31 o 
   3   2   3     1569.68     1379.74     14.62 o 
   4   2   3     1389.82     1313.58     14.15 o 
   5   2   3     2208.17     2031.14     24.77 o 
   6   2   3      792.34      808.64     13.39 o 
   7   2   3      363.92      360.47      7.38 o 
   8   2   3      456.64      465.40     10.15 o 
   9   2   3      253.56      257.39      7.54 o 
  10   2   3      421.94      465.40     18.62 o 
  11   2   3      178.59      218.62     13.85 o 
  12   2   3      149.20      143.08     14.15 o 
  13   2   3      575.85      640.02     39.69 o 
 -13   3   3      334.00      292.47     30.92 o 
 -12   3   3      277.01      247.39     20.92 o 
 -11   3   3      856.05      860.80     27.69 o 
 -10   3   3      157.78      186.31      9.69 o 
  -9   3   3     3431.55     3549.96     51.39 o 
  -8   3   3      828.23      876.95     16.31 o 
  -7   3   3     1449.03     1510.97     21.39 o 
  -6   3   3      117.55       59.69      3.08 o 
  -5   3   3     1267.53     1271.27     14.00 o 
  -4   3   3      674.48      797.56     11.08 o 
  -3   3   3     2545.63     2278.69     22.46 o 
  -2   3   3     4004.99     3860.28     34.15 o 
  -1   3   3      388.40      494.63      6.92 o 
   0   3   3      386.50      506.94      5.23 o 
   2   3   3     3978.59     3801.97     33.85 o 
   3   3   3     2278.40     2045.30     21.23 o 
   4   3   3      653.73      753.87     10.77 o 
   5   3   3     1259.68     1254.50     16.62 o 
   6   3   3      124.92       64.62      3.08 o 
   7   3   3     1553.78     1651.28     22.31 o 
   8   3   3      865.97      905.11     16.46 o 
   9   3   3     3528.71     3705.81     52.46 o 
  10   3   3      158.71      159.54     10.92 o 
  11   3   3      905.17      982.18     32.00 o 
  12   3   3      270.31      289.86     20.00 o 
  13   3   3      370.07      338.47     38.92 o 
 -12   4   3       99.63       98.46     21.85 o 
 -11   4   3       23.37       46.00     10.62 o 
 -10   4   3      442.33      519.40     16.15 o 
  -9   4   3      579.14      530.17     12.62 o 
  -8   4   3     1243.47     1342.20     20.15 o 
  -7   4   3      663.34      636.02      9.85 o 
  -6   4   3      573.81      553.86      9.23 o 
  -5   4   3      391.11      395.40      7.85 o 
  -4   4   3     1263.50     1199.58     16.31 o 
  -3   4   3     1461.46     1526.20     18.46 o 
  -2   4   3        9.56       18.62      3.08 o 
  -1   4   3     2858.94     2875.01     25.23 o 
   0   4   3     5183.93     5068.16     44.62 o 
   1   4   3     2809.75     2791.47     29.08 o 
   2   4   3       21.89       13.85      1.38 o 
   3   4   3     1417.37     1510.97     18.31 o 
   4   4   3     1250.17     1213.12     16.46 o 
   5   4   3      421.99      420.78      8.00 o 
   6   4   3      614.19      618.48     11.69 o 
   7   4   3      705.82      682.48     10.31 o 
   8   4   3     1227.75     1310.66     22.77 o 
   9   4   3      653.89      595.25     15.39 o 
  10   4   3      466.46      514.02     17.85 o 
  11   4   3       24.43       39.85     10.92 o 
  12   4   3       92.49       80.00     18.31 o 
 -12   5   3       37.76        1.54     15.54 o 
 -11   5   3      580.03      564.94     28.00 o 
 -10   5   3       34.19       26.00      7.54 o 
  -9   5   3      519.01      467.09     13.54 o 
  -8   5   3      514.78      491.09     12.15 o 
  -7   5   3     1296.11     1356.50     20.15 o 
  -6   5   3      552.86      624.33      9.85 o 
  -5   5   3     3926.17     3997.82     39.69 o 
  -4   5   3      740.47      656.02     10.00 o 
  -3   5   3     6158.45     5934.50     54.46 o 
  -2   5   3     2287.35     2512.85     23.54 o 
  -1   5   3      153.46      124.93      4.31 o 
   0   5   3       47.47       13.85      3.23 o 
   1   5   3      199.38      143.08      4.77 o 
   2   5   3     2255.77     2489.31     27.39 o 
   3   5   3     5931.94     5695.26     53.23 o 
   4   5   3      719.24      636.02      9.85 o 
   5   5   3     3729.40     3816.43     38.77 o 
   6   5   3      528.45      610.63     11.69 o 
   7   5   3     1253.12     1262.81     19.54 o 
   8   5   3      488.27      463.71     10.15 o 
   9   5   3      516.08      456.94     13.39 o 
  10   5   3       27.23       44.46     12.00 o 
  11   5   3      596.20      626.17     25.54 o 
  12   5   3       42.27       36.92     20.00 o 
 -12   6   3       48.87       18.62     18.62 o 
 -11   6   3      169.66      187.39     22.62 o 
 -10   6   3      254.84      267.55     15.39 o 
  -9   6   3      318.93      319.86     12.62 o 
  -8   6   3     1115.56     1132.65     21.08 o 
  -7   6   3     1182.63     1268.50     19.54 o 
  -6   6   3     1665.76     1689.75     25.85 o 
  -5   6   3      467.07      514.02      8.92 o 
  -4   6   3      234.59      229.24      6.00 o 
  -3   6   3      287.91      369.40      7.54 o 
  -2   6   3     2708.35     2644.24     28.31 o 
  -1   6   3     6175.97     6203.43     55.54 o 
   0   6   3      176.26      118.00      4.31 o 
   1   6   3     6218.36     6228.04     55.69 o 
   2   6   3     2599.12     2544.39     27.69 o 
   3   6   3      309.45      393.86      7.85 o 
   4   6   3      263.24      263.70      6.31 o 
   5   6   3      435.11      496.32      8.77 o 
   6   6   3     1519.33     1563.28     21.69 o 
   7   6   3     1117.94     1210.50     19.08 o 
   8   6   3      982.40      996.95     17.39 o 
   9   6   3      305.74      280.47     10.46 o 
  10   6   3      218.90      206.16     15.69 o 
  11   6   3      176.76      184.16     18.15 o 
  12   6   3       32.35       20.00     16.77 o 
 -11   7   3      322.77      283.09     26.46 o 
 -10   7   3        9.59        7.69     10.77 o 
  -9   7   3      775.92      842.49     22.77 o 
  -8   7   3      557.39      583.86     15.23 o 
  -7   7   3     1541.27     1673.59     25.69 o 
  -6   7   3     1048.96     1156.50     18.62 o 
  -5   7   3     2526.34     2520.70     35.39 o 
  -4   7   3        6.44       10.92      4.62 o 
  -3   7   3     4711.04     4885.54     49.39 o 
  -2   7   3     1404.08     1465.58     18.00 o 
  -1   7   3     4968.20     5034.77     50.16 o 
   0   7   3       13.87       30.62      4.77 o 
   1   7   3     4943.36     5045.85     50.16 o 
   2   7   3     1408.10     1480.66     18.15 o 
   3   7   3     5022.46     5174.93     56.46 o 
   4   7   3        4.19       13.85      3.23 o 
   5   7   3     2383.00     2392.38     30.77 o 
   6   7   3     1083.89     1159.11     18.77 o 
   7   7   3     1329.20     1453.58     24.00 o 
   8   7   3      562.22      587.56     17.08 o 
   9   7   3      747.11      764.64     23.85 o 
  10   7   3        7.95        1.54     14.00 o 
  11   7   3      310.52      275.24     26.00 o 
 -11   8   3      157.01      147.85     22.92 o 
 -10   8   3      140.68      152.62     18.46 o 
  -9   8   3      244.44      240.01     15.85 o 
  -8   8   3      427.81      376.94     18.31 o 
  -7   8   3      363.90      409.71     12.77 o 
  -6   8   3       24.11       42.92      7.69 o 
  -5   8   3       66.98       53.85      6.31 o 
  -4   8   3      561.58      642.02     12.00 o 
  -3   8   3      367.05      331.24      7.08 o 
  -2   8   3      589.85      548.33     11.08 o 
  -1   8   3       94.94       87.85      4.46 o 
   0   8   3     2768.43     2808.09     33.23 o 
   1   8   3       95.36      108.93      6.62 o 
   2   8   3      519.14      475.55      8.62 o 
   3   8   3      357.94      341.24     10.15 o 
   4   8   3      452.82      546.48     11.08 o 
   5   8   3       60.78       49.23      4.46 o 
   6   8   3       24.54       50.92      4.46 o 
   7   8   3      344.52      411.24     12.77 o 
   8   8   3      377.28      318.47     15.39 o 
   9   8   3      222.89      241.24     15.85 o 
  10   8   3      164.52      150.77     20.15 o 
  11   8   3      156.32       95.39     38.31 o 
 -10   9   3      174.85      144.93     18.92 o 
  -9   9   3      127.58      132.00     17.08 o 
  -8   9   3      268.02      259.85     16.46 o 
  -7   9   3     1552.21     1619.59     41.08 o 
  -6   9   3      228.81      223.39     10.62 o 
  -5   9   3     1617.92     1758.21     29.54 o 
  -4   9   3       13.78        1.54      4.62 o 
  -3   9   3      394.23      386.17     10.77 o 
  -2   9   3      323.46      324.16      9.85 o 
  -1   9   3      448.84      404.94     11.08 o 
   0   9   3        0.12        4.62      4.62 o 
   1   9   3      375.08      332.63      8.62 o 
   2   9   3      312.17      335.55      7.23 o 
   3   9   3      307.78      281.86     11.85 o 
   4   9   3       16.30        9.08      7.54 o 
   5   9   3     1478.85     1638.51     28.62 o 
   6   9   3      227.52      210.62     12.46 o 
   7   9   3     1446.19     1450.51     35.85 o 
   8   9   3      273.45      277.85     17.08 o 
   9   9   3      139.77      124.93     15.85 o 
  10   9   3      170.21      163.54     25.08 o 
  -9  10   3       28.15       22.92     15.39 o 
  -8  10   3      351.79      356.01     22.15 o 
  -7  10   3       62.08       73.85     15.54 o 
  -6  10   3     1702.83     1814.52     43.39 o 
  -5  10   3      189.19      176.77     12.46 o 
  -4  10   3      933.48      972.34     19.54 o 
  -3  10   3      204.19      211.70      9.08 o 
  -2  10   3      412.16      403.24     11.08 o 
  -1  10   3      187.19      183.08      9.54 o 
   0  10   3       42.75       62.77      7.38 o 
   1  10   3      188.27      190.62      7.54 o 
   2  10   3      539.94      535.56     14.46 o 
   3  10   3      191.58      201.54     11.08 o 
   4  10   3      984.43     1049.73     22.92 o 
   5  10   3      205.09      206.16     12.46 o 
   6  10   3     1768.97     1992.37     45.54 o 
   7  10   3       71.02       96.93     15.39 o 
   8  10   3      354.02      315.70     20.92 o 
   9  10   3       36.61       29.23     14.00 o 
  -9  11   3       99.64       89.39     21.54 o 
  -8  11   3      110.78      113.85     16.77 o 
  -7  11   3      346.40      329.86     21.39 o 
  -6  11   3      514.47      564.94     24.31 o 
  -5  11   3      450.89      442.01     19.85 o 
  -4  11   3       27.59       50.92     14.00 o 
  -3  11   3       71.27       75.08     12.31 o 
  -2  11   3      381.38      347.09     13.23 o 
  -1  11   3       24.16       36.92      7.69 o 
   0  11   3       80.81       78.62      9.08 o 
   1  11   3       40.71       42.92      7.69 o 
   2  11   3      398.13      400.17     12.62 o 
   3  11   3      116.68      104.77     12.00 o 
   4  11   3       25.20       26.00     10.77 o 
   5  11   3      496.43      539.25     23.69 o 
   6  11   3      482.28      537.40     23.69 o 
   7  11   3      383.99      370.93     21.08 o 
   8  11   3       93.30      117.23     21.23 o 
   9  11   3       98.64      132.00     23.39 o 
  -7  12   3       61.88       69.08     20.15 o 
  -6  12   3      615.48      646.02     27.85 o 
  -5  12   3      107.25       70.46     15.08 o 
  -4  12   3      777.59      802.03     24.46 o 
  -3  12   3       16.94        1.54     10.92 o 
  -2  12   3     1120.27     1224.19     30.15 o 
  -1  12   3      530.09      566.79     20.62 o 
   0  12   3      775.97      849.26     20.62 o 
   1  12   3      534.62      528.32     19.85 o 
   2  12   3     1104.86     1229.58     30.31 o 
   3  12   3       18.02       29.23     10.62 o 
   4  12   3      739.86      762.49     26.00 o 
   5  12   3       96.61       95.39     13.85 o 
   6  12   3      575.32      599.10     26.92 o 
   7  12   3       52.76       44.46     19.85 o 
  -6  13   3      139.87      144.93     19.85 o 
  -5  13   3      247.77      229.24     21.39 o 
  -4  13   3      298.43      363.40     20.92 o 
  -3  13   3      240.59      247.39     18.46 o 
  -2  13   3       25.73        6.15     12.15 o 
  -1  13   3      154.51      180.01     16.77 o 
   0  13   3      309.67      314.32     18.15 o 
   1  13   3      150.83      183.08     14.92 o 
   2  13   3       28.20       27.69     14.00 o 
   3  13   3      263.11      259.85     18.92 o 
   4  13   3      316.17      317.09     19.54 o 
   5  13   3      274.67      253.55     21.23 o 
   6  13   3      150.47      104.77     23.23 o 
  -4  14   3      921.46      943.26     48.16 o 
  -3  14   3       33.23        0.00     15.39 o 
  -2  14   3      398.30      453.55     28.46 o 
  -1  14   3       75.59       73.85     15.54 o 
   0  14   3      335.78      367.86     24.00 o 
   1  14   3       74.33       67.85     18.77 o 
   2  14   3      374.10      384.63     24.62 o 
   3  14   3       30.45        1.54     14.00 o 
   4  14   3      846.71      909.87     40.16 o 
   0   0   4    52958.96    46913.02   1495.28 o 
   1   0   4     2903.40     2430.85     23.23 o 
   3   0   4     9816.33    10812.34     89.70 o 
   4   0   4      293.51      289.86      4.00 o 
   5   0   4     9555.73     9234.91     90.46 o 
   6   0   4     1041.49     1004.49     14.92 o 
   7   0   4     6390.31     6503.44     75.85 o 
   8   0   4      641.46      644.02     14.00 o 
   9   0   4        9.41       13.85      4.62 o 
  10   0   4      334.35      357.40     13.39 o 
  11   0   4        2.43       -4.62      9.38 o 
  12   0   4       89.90       89.39     18.62 o 
  13   0   4       20.27        3.08     21.69 o 
 -13   1   4        6.00        4.62     24.77 o 
 -12   1   4        2.05      -15.54     15.54 o 
 -11   1   4      282.06      276.62     15.69 o 
 -10   1   4      170.11      158.47      7.85 o 
  -9   1   4      175.97      161.54      8.00 o 
  -8   1   4     1279.02     1376.81     20.31 o 
  -7   1   4      505.63      548.33      9.23 o 
  -6   1   4      285.44      284.47      6.62 o 
  -5   1   4      983.79     1095.88     12.92 o 
  -4   1   4      668.45      728.18      8.46 o 
  -3   1   4      164.68      176.77      3.08 o 
  -2   1   4     5622.61     5029.24     44.46 o 
  -1   1   4     9842.85     8554.42     72.62 o 
   0   1   4     2067.00     1368.04     14.46 o 
   1   1   4     9792.26     8510.88     72.31 o 
   2   1   4     5662.87     5079.39     44.77 o 
   3   1   4      177.13      178.93      3.08 o 
   4   1   4      640.99      688.64      8.31 o 
   5   1   4      913.02     1032.03     12.62 o 
   6   1   4      283.27      271.39      6.46 o 
   7   1   4      544.89      606.79     11.54 o 
   8   1   4     1215.04     1302.20     19.85 o 
   9   1   4      203.48      189.54      7.54 o 
  10   1   4      159.10      136.62      9.23 o 
  11   1   4      316.38      360.47     16.31 o 
  12   1   4        4.31        4.62     10.77 o 
  13   1   4       12.76       18.62     21.69 o 
 -13   2   4      485.51      455.25     35.08 o 
 -12   2   4      208.45      166.47     20.31 o 
 -11   2   4      587.56      650.02     28.00 o 
 -10   2   4       41.41       41.39      6.00 o 
  -9   2   4      887.10      912.18     18.92 o 
  -8   2   4      321.81      332.63      7.23 o 
  -7   2   4     1459.01     1382.66     17.54 o 
  -6   2   4      923.92      952.95     12.15 o 
  -5   2   4     1158.53     1161.88     13.39 o 
  -4   2   4      802.35      676.33     10.15 o 
  -3   2   4     6647.26     6277.74     62.16 o 
  -2   2   4     2898.56     3257.03     31.39 o 
  -1   2   4    12353.32    11898.84     94.16 o 
   0   2   4     4467.49     4519.84     36.92 o 
   1   2   4    12385.72    11967.30     94.46 o 
   2   2   4     3240.14     3563.96     32.77 o 
   3   2   4     7321.50     6993.14     59.08 o 
   4   2   4      848.66      676.33     10.15 o 
   5   2   4     1403.63     1465.58     18.00 o 
   6   2   4      833.28      849.26     11.38 o 
   7   2   4     1456.88     1400.20     20.62 o 
   8   2   4      350.10      357.40      8.92 o 
   9   2   4      824.45      833.41     15.85 o 
  10   2   4       55.34       52.16     10.77 o 
  11   2   4      511.57      566.79     20.62 o 
  12   2   4      167.28      123.23     15.69 o 
  13   2   4      464.42      387.70     35.54 o 
 -13   3   4      193.43      148.77     33.54 o 
 -12   3   4       12.12       24.46     16.62 o 
 -11   3   4      239.13      287.09     12.00 o 
 -10   3   4      127.67       87.85      7.38 o 
  -9   3   4     1228.18     1240.65     22.15 o 
  -8   3   4      344.56      357.40      8.92 o 
  -7   3   4     1370.41     1285.27     16.92 o 
  -6   3   4      541.47      614.48      9.69 o 
  -5   3   4     1187.59     1248.96     16.62 o 
  -4   3   4     5758.50     5832.18     53.85 o 
  -3   3   4     2419.81     2357.92     22.92 o 
  -2   3   4      138.76      164.47      3.08 o 
  -1   3   4     2108.44     2252.53     18.62 o 
   0   3   4     5248.83     4404.60     36.46 o 
   1   3   4     2091.85     2241.30     22.31 o 
   2   3   4      111.30      132.00      4.46 o 
   3   3   4     2340.12     2293.61     22.62 o 
   4   3   4     5661.33     5712.95     53.39 o 
   5   3   4     1217.48     1271.27     16.77 o 
   6   3   4      499.31      548.33     11.08 o 
   7   3   4     1465.59     1362.35     17.39 o 
   8   3   4      308.25      304.63      9.54 o 
   9   3   4     1329.10     1365.27     20.31 o 
  10   3   4      154.75      124.93     10.46 o 
  11   3   4      245.31      274.01     18.15 o 
  12   3   4       12.40       29.23     15.23 o 
  13   3   4      197.42      118.00     24.77 o 
 -12   4   4       31.71        0.00     15.39 o 
 -11   4   4      981.90     1172.50     26.92 o 
 -10   4   4      182.28      164.47     11.08 o 
  -9   4   4     1777.61     1680.05     28.92 o 
  -8   4   4      300.97      257.39      8.77 o 
  -7   4   4     1843.05     1875.14     23.85 o 
  -6   4   4      253.72      276.62      6.46 o 
  -5   4   4     1429.60     1667.28     19.23 o 
  -4   4   4     5904.00     5736.80     53.54 o 
  -3   4   4     3459.31     2729.63     28.62 o 
  -2   4   4     1059.78     1034.49     12.62 o 
  -1   4   4     2199.33     2297.46     22.62 o 
   0   4   4      275.25      277.85      5.23 o 
   1   4   4     2349.81     2442.54     23.23 o 
   2   4   4     1084.27     1062.50     12.77 o 
   3   4   4     3631.88     2917.17     25.39 o 
   4   4   4     5718.10     5653.87     53.08 o 
   5   4   4     1302.48     1459.58     18.00 o 
   6   4   4      201.45      219.85      5.85 o 
   7   4   4     1950.67     1974.99     24.46 o 
   8   4   4      386.39      347.09      8.77 o 
   9   4   4     1730.34     1628.97     28.46 o 
  10   4   4      197.94      189.54     14.00 o 
  11   4   4      998.73     1127.27     34.31 o 
  12   4   4       34.25       29.23     15.23 o 
 -12   5   4       67.59       41.39     15.08 o 
 -11   5   4      257.80      251.08     13.69 o 
 -10   5   4      131.36      146.00     10.46 o 
  -9   5   4       56.17       50.92      7.85 o 
  -8   5   4      225.67      206.16      5.69 o 
  -7   5   4      406.63      357.40      8.92 o 
  -6   5   4     2523.72     2497.16     27.39 o 
  -5   5   4      229.01      266.32      6.46 o 
  -4   5   4     4916.26     5397.25     51.85 o 
  -3   5   4     1187.06     1132.65     13.23 o 
  -2   5   4     1855.21     2052.37     21.39 o 
  -1   5   4     3834.82     3958.28     34.62 o 
   0   5   4        4.30       21.39      2.92 o 
   1   5   4     3758.04     3879.66     39.08 o 
   2   5   4     1784.69     1964.52     24.31 o 
   3   5   4     1218.39     1180.65     16.15 o 
   4   5   4     4916.70     5351.25     51.69 o 
   5   5   4      278.51      321.24      5.69 o 
   6   5   4     2427.95     2357.92     26.62 o 
   7   5   4      406.96      352.93      7.38 o 
   8   5   4      188.27      186.31      6.46 o 
   9   5   4       42.96       52.16      8.00 o 
  10   5   4      100.97       86.46     12.46 o 
  11   5   4      223.75      201.54     16.77 o 
  12   5   4       61.39       42.92     18.46 o 
 -12   6   4      240.64      247.39     25.85 o 
 -11   6   4      304.09      332.63     31.54 o 
 -10   6   4      168.03      108.00     12.31 o 
  -9   6   4      708.60      740.95     19.23 o 
  -8   6   4      448.58      470.48     11.85 o 
  -7   6   4     1377.71     1435.74     23.85 o 
  -6   6   4       61.63       69.08      5.85 o 
  -5   6   4     1299.52     1268.50     16.77 o 
  -4   6   4     1032.00     1122.04     15.69 o 
  -3   6   4     1564.56     1498.82     18.15 o 
  -2   6   4     4125.54     3978.13     39.54 o 
  -1   6   4     2224.53     2116.84     21.69 o 
   0   6   4     3838.59     3983.05     39.54 o 
   1   6   4     2462.31     2369.46     22.92 o 
   2   6   4     4294.09     4137.98     45.39 o 
   3   6   4     1784.31     1712.36     19.54 o 
   4   6   4     1096.38     1199.58     16.31 o 
   5   6   4     1380.77     1313.58     17.08 o 
   6   6   4      102.26      124.93      4.31 o 
   7   6   4     1310.53     1359.43     20.31 o 
   8   6   4      383.96      408.01      9.54 o 
   9   6   4      712.78      813.10     22.31 o 
  10   6   4      135.19      103.23     13.54 o 
  11   6   4      284.33      276.62     19.54 o 
  12   6   4      256.59      216.31     24.15 o 
 -11   7   4      154.59      155.54     19.54 o 
 -10   7   4        0.83        6.15     12.15 o 
  -9   7   4      347.55      321.24     15.54 o 
  -8   7   4       59.68       58.46      7.85 o 
  -7   7   4      752.90      738.79     14.92 o 
  -6   7   4      586.83      606.79     13.54 o 
  -5   7   4     2069.45     2164.07     32.77 o 
  -4   7   4     1313.65     1397.28     20.46 o 
  -3   7   4      857.20      902.80     14.15 o 
  -2   7   4     5990.14     6446.67     62.93 o 
  -1   7   4      141.93      183.08      6.31 o 
   0   7   4     1413.62     1172.50     16.15 o 
   1   7   4      155.54      187.39      6.46 o 
   2   7   4     5937.48     6452.97     69.39 o 
   3   7   4      823.62      879.26     16.31 o 
   4   7   4     1230.88     1342.20     20.15 o 
   5   7   4     2060.24     2138.53     29.08 o 
   6   7   4      496.57      510.48      8.92 o 
   7   7   4      662.96      630.17      9.85 o 
   8   7   4       49.23       46.00      7.38 o 
   9   7   4      340.05      332.63     14.31 o 
  10   7   4        6.29       22.92     15.39 o 
  11   7   4      178.54      175.70     19.69 o 
 -11   8   4      114.36       98.46     21.85 o 
 -10   8   4      102.85      104.77     16.92 o 
  -9   8   4      356.84      419.24     19.23 o 
  -8   8   4       61.58       52.16     12.46 o 
  -7   8   4       11.39       10.92      7.69 o 
  -6   8   4      356.38      329.86     11.38 o 
  -5   8   4       51.23       49.23      6.00 o 
  -4   8   4       17.91       12.15      4.62 o 
  -3   8   4      897.03     1014.34     14.92 o 
  -2   8   4     1141.08     1111.57     15.69 o 
  -1   8   4     2144.65     1988.99     24.46 o 
   0   8   4      203.21      206.16      5.69 o 
   1   8   4     2150.62     2006.53     28.15 o 
   2   8   4     1025.89     1026.96     17.54 o 
   3   8   4      924.24     1019.42     17.54 o 
   4   8   4        4.16        3.08      6.15 o 
   5   8   4       58.91       80.00      6.31 o 
   6   8   4      404.39      387.70     10.77 o 
   7   8   4        2.97       12.15      7.69 o 
   8   8   4       40.35       27.69      9.08 o 
   9   8   4      375.39      428.94     19.54 o 
  10   8   4       89.64       80.00     20.31 o 
  11   8   4       99.76       53.85     27.69 o 
 -10   9   4       72.79       36.92     15.23 o 
  -9   9   4       31.07       78.62     16.62 o 
  -8   9   4     1313.99     1365.27     37.69 o 
  -7   9   4      123.19      124.93     14.00 o 
  -6   9   4     1574.28     1667.28     32.00 o 
  -5   9   4       98.55       86.46      8.00 o 
  -4   9   4      246.13      215.24      9.23 o 
  -3   9   4      374.74      347.09     10.31 o 
  -2   9   4      269.72      283.09      9.23 o 
  -1   9   4       59.95       46.00      6.46 o 
   0   9   4       91.19       62.77      6.15 o 
   1   9   4       50.57       61.54      6.15 o 
   2   9   4      237.76      257.39     11.38 o 
   3   9   4      443.39      412.78     14.31 o 
   4   9   4      213.48      189.54      9.69 o 
   5   9   4      112.07      100.00      7.85 o 
   6   9   4     1657.51     1837.90     36.92 o 
   7   9   4      146.31      152.62     13.54 o 
   8   9   4     1329.38     1344.97     37.39 o 
   9   9   4       36.50       41.39     13.69 o 
  10   9   4       80.37       64.62     20.15 o 
  -9  10   4      205.29      198.31     19.85 o 
  -8  10   4      142.30      119.70     15.39 o 
  -7  10   4      833.56      905.11     28.31 o 
  -6  10   4       95.34      108.00     13.85 o 
  -5  10   4      155.97      147.85     10.46 o 
  -4  10   4      646.78      688.64     16.46 o 
  -3  10   4      968.72      940.80     19.23 o 
  -2  10   4      690.50      686.48     16.46 o 
  -1  10   4      440.94      408.01     12.62 o 
   0  10   4     3378.65     3498.73     51.08 o 
   1  10   4      382.05      348.63     10.31 o 
   2  10   4      663.20      644.02     17.85 o 
   3  10   4      853.39      804.18     22.31 o 
   4  10   4      622.57      686.48     20.62 o 
   5  10   4      153.04      176.77     12.46 o 
   6  10   4      113.40      136.62     11.85 o 
   7  10   4      809.86      810.95     29.08 o 
   8  10   4      155.11      138.47     16.62 o 
   9  10   4      197.27      180.01     18.92 o 
  -8  11   4       71.50       80.00     15.39 o 
  -7  11   4      174.18      161.54     18.92 o 
  -6  11   4      653.01      738.79     27.69 o 
  -5  11   4      542.92      599.10     23.08 o 
  -4  11   4      260.95      248.62     14.77 o 
  -3  11   4     1924.01     1978.52     41.85 o 
  -2  11   4      471.81      473.86     15.39 o 
  -1  11   4      508.42      489.40     15.69 o 
   0  11   4      988.96     1108.96     23.54 o 
   1  11   4      506.24      494.63     14.00 o 
   2  11   4      485.03      494.63     19.23 o 
   3  11   4     2010.24     2145.91     47.23 o 
   4  11   4      300.37      300.62     14.92 o 
   5  11   4      576.79      630.17     23.69 o 
   6  11   4      671.43      762.49     30.31 o 
   7  11   4      165.44      161.54     16.92 o 
   8  11   4       51.87       30.62     16.92 o 
  -7  12   4       34.17       39.85     15.39 o 
  -6  12   4      120.78      147.85     18.15 o 
  -5  12   4      316.37      332.63     21.54 o 
  -4  12   4       77.39      101.54     14.31 o 
  -3  12   4      255.31      252.32     17.39 o 
  -2  12   4      495.62      477.25     18.92 o 
  -1  12   4      340.44      366.32     16.46 o 
   0  12   4        1.80        1.54      9.38 o 
   1  12   4      327.43      367.86     16.62 o 
   2  12   4      494.15      477.25     20.62 o 
   3  12   4      262.59      247.39     17.23 o 
   4  12   4       94.68       95.39     15.39 o 
   5  12   4      338.38      397.09     21.85 o 
   6  12   4      136.21      163.54     18.00 o 
   7  12   4       44.70       44.46     15.23 o 
  -6  13   4       60.17        6.15     21.54 o 
  -5  13   4      424.67      403.24     26.77 o 
  -4  13   4      321.20      321.24     21.08 o 
  -3  13   4      659.38      756.02     30.15 o 
  -2  13   4      948.04      994.49     34.62 o 
  -1  13   4      219.34      218.62     18.62 o 
   0  13   4      845.04      824.33     27.08 o 
   1  13   4      213.93      252.32     18.77 o 
   2  13   4      880.80      931.26     31.08 o 
   3  13   4      584.70      694.79     26.92 o 
   4  13   4      269.69      248.62     18.62 o 
   5  13   4      371.53      369.40     22.62 o 
   6  13   4       42.94       42.92     18.46 o 
  -4  14   4      215.15      158.47     27.69 o 
  -3  14   4      124.70      121.54     19.85 o 
  -2  14   4       72.00       72.46     18.77 o 
  -1  14   4       34.73       26.00     14.00 o 
   0  14   4        3.61       -3.08     15.54 o 
   1  14   4       29.20       36.92     17.23 o 
   2  14   4       61.05       80.00     16.77 o 
   3  14   4      134.27      127.54     18.62 o 
   4  14   4      214.89      216.31     21.85 o 
   1   0   5    14044.36    13901.98    110.93 o 
   2   0   5     6382.54     7045.76     59.23 o 
   3   0   5     9355.77     9077.21     74.77 o 
   4   0   5       10.35        7.69      1.54 o 
   5   0   5     4761.52     4700.92     48.46 o 
   6   0   5     3984.97     3992.90     44.62 o 
   7   0   5      718.13      745.25     12.92 o 
   8   0   5       48.92       53.85      6.31 o 
   9   0   5      160.82      152.62      7.69 o 
  10   0   5      999.75      924.03     23.85 o 
  11   0   5      311.25      304.63     16.46 o 
  12   0   5      207.29      159.54     15.85 o 
  13   0   5        0.13       24.46     19.85 o 
 -13   1   5       42.50      -20.00     21.39 o 
 -12   1   5      922.86      940.80     40.92 o 
 -11   1   5       82.68       53.85     10.92 o 
 -10   1   5     1208.25     1333.58     34.31 o 
  -9   1   5      501.73      528.32     14.46 o 
  -8   1   5     3104.00     3383.65     36.46 o 
  -7   1   5      457.40      443.71      8.31 o 
  -6   1   5     6766.34     6377.59     62.62 o 
  -5   1   5     2070.37     2540.39     27.69 o 
  -4   1   5     7499.71     7385.62     67.39 o 
  -3   1   5     3131.12     3306.57     31.54 o 
  -2   1   5     3159.08     3306.57     31.54 o 
  -1   1   5    53229.58    48662.16   1090.19 o 
   0   1   5    25226.67    21462.53    195.39 o 
   1   1   5    53239.86    49583.57    925.88 o 
   2   1   5     3832.86     3963.20     34.62 o 
   3   1   5     3412.97     3545.19     32.77 o 
   4   1   5     7865.32     7892.87     76.62 o 
   5   1   5     2301.66     2783.17     28.92 o 
   6   1   5     6619.47     6246.66     62.00 o 
   7   1   5      544.92      531.86      9.08 o 
   8   1   5     2861.07     3190.25     39.85 o 
   9   1   5      594.57      644.02     16.00 o 
  10   1   5     1020.60     1159.11     32.00 o 
  11   1   5      103.73      110.47     12.31 o 
  12   1   5      841.89      884.03     34.92 o 
  13   1   5       53.79       41.39     24.77 o 
 -13   2   5       89.40       81.39     21.23 o 
 -12   2   5       79.41       64.62     18.31 o 
 -11   2   5       48.33       52.16      9.08 o 
 -10   2   5       46.62       50.92      4.46 o 
  -9   2   5        5.57        3.08      4.77 o 
  -8   2   5      693.97      703.10     12.46 o 
  -7   2   5      467.78      403.24      7.85 o 
  -6   2   5       27.86       12.15      3.08 o 
  -5   2   5      604.12      758.18     10.77 o 
  -4   2   5      123.19      146.00      4.77 o 
  -3   2   5     1426.55     1090.80     12.92 o 
  -2   2   5     1622.38     1696.21     19.39 o 
  -1   2   5     1161.49     1254.50     13.85 o 
   0   2   5     2805.63     2568.24     23.85 o 
   1   2   5     1242.76     1316.35     14.31 o 
   2   2   5     1564.10     1638.51     15.85 o 
   3   2   5     1464.40     1127.27     13.23 o 
   4   2   5      119.96      146.00      2.77 o 
   5   2   5      593.01      734.64     10.62 o 
   6   2   5       18.00        6.15      3.08 o 
   7   2   5      501.97      417.55      9.69 o 
   8   2   5      714.66      694.79     14.46 o 
   9   2   5        1.81        6.15      4.62 o 
  10   2   5       56.92       47.69      9.23 o 
  11   2   5       62.73       62.77     12.46 o 
  12   2   5       92.93      103.23     15.08 o 
  13   2   5       79.56       59.69     23.08 o 
 -13   3   5      102.09       69.08     26.15 o 
 -12   3   5      114.79      135.70     20.15 o 
 -11   3   5       89.45      100.00      9.38 o 
 -10   3   5      702.58      740.95     19.23 o 
  -9   3   5      573.46      595.25     13.39 o 
  -8   3   5      250.98      253.55      7.54 o 
  -7   3   5      783.09      773.41     13.08 o 
  -6   3   5     1161.82     1274.04     16.77 o 
  -5   3   5     2470.37     2721.47     28.62 o 
  -4   3   5     2610.47     2320.07     26.46 o 
  -3   3   5     1709.35     1606.97     15.69 o 
  -2   3   5     4019.50     3379.03     31.85 o 
  -1   3   5     6040.10     6509.74     56.92 o 
   0   3   5      267.18      328.32      4.31 o 
   1   3   5     5626.79     6110.96     55.23 o 
   2   3   5     3700.13     3089.17     30.46 o 
   3   3   5     1618.11     1483.59     15.08 o 
   4   3   5     2503.31     2186.07     25.69 o 
   5   3   5     2671.82     2981.17     30.00 o 
   6   3   5     1310.25     1438.66     17.85 o 
   7   3   5      843.79      808.64     13.39 o 
   8   3   5      377.73      378.47      9.23 o 
   9   3   5      576.31      580.02     13.23 o 
  10   3   5      630.38      682.48     22.62 o 
  11   3   5      106.24      121.54     12.15 o 
  12   3   5      105.22      146.00     18.00 o 
  13   3   5       87.48       84.93     32.46 o 
 -12   4   5      120.27      117.23     28.92 o 
 -11   4   5      185.98      200.47     13.39 o 
 -10   4   5       52.46       81.39      9.23 o 
  -9   4   5      462.72      480.78     12.00 o 
  -8   4   5      479.30      480.78     12.00 o 
  -7   4   5     2289.93     2301.15     30.15 o 
  -6   4   5      183.44      169.54      6.15 o 
  -5   4   5      364.28      345.70      7.23 o 
  -4   4   5     1356.68     1644.98     19.08 o 
  -3   4   5      290.55      292.47      6.77 o 
  -2   4   5     1834.99     1751.59     19.69 o 
  -1   4   5     4076.42     4254.90     35.85 o 
   0   4   5       82.71       77.23      2.77 o 
   1   4   5     4092.10     4311.37     41.23 o 
   2   4   5     1776.56     1699.44     19.39 o 
   3   4   5      243.98      251.08      6.15 o 
   4   4   5     1322.62     1597.59     18.77 o 
   5   4   5      389.11      354.47      7.38 o 
   6   4   5      192.84      175.70      4.15 o 
   7   4   5     2307.58     2339.00     30.31 o 
   8   4   5      536.70      548.33     12.92 o 
   9   4   5      453.27      445.24     11.54 o 
  10   4   5       61.00       98.46     12.46 o 
  11   4   5      171.85      182.01     16.92 o 
  12   4   5       93.67       55.54     18.77 o 
 -12   5   5       29.63       38.46     26.31 o 
 -11   5   5      206.98      186.31     13.85 o 
 -10   5   5      340.33      408.01     15.85 o 
  -9   5   5      507.76      465.40     13.54 o 
  -8   5   5     2016.47     2059.45     35.54 o 
  -7   5   5      259.49      230.47      7.08 o 
  -6   5   5     1218.28     1271.27     16.77 o 
  -5   5   5      253.19      272.62      6.46 o 
  -4   5   5     8123.68     7892.87     83.69 o 
  -3   5   5     2736.06     2887.63     29.54 o 
  -2   5   5     7503.24     7032.53     59.23 o 
  -1   5   5     1281.24     1438.66     14.92 o 
   0   5   5     3668.63     4017.82     34.77 o 
   1   5   5     1343.64     1560.05     18.62 o 
   2   5   5     7326.31     6947.30     65.39 o 
   3   5   5     2507.41     2652.39     28.31 o 
   4   5   5     7846.00     7650.86     75.54 o 
   5   5   5      205.76      206.16      5.69 o 
   6   5   5     1371.42     1414.97     20.62 o 
   7   5   5      249.90      234.01      6.00 o 
   8   5   5     2220.31     2293.61     33.85 o 
   9   5   5      521.88      480.78     17.23 o 
  10   5   5      369.41      376.94     18.31 o 
  11   5   5      206.53      170.62     17.39 o 
  12   5   5       19.73       27.69     21.39 o 
 -12   6   5       93.70       55.54     15.23 o 
 -11   6   5      247.99      259.85     18.92 o 
 -10   6   5      292.01      306.01     15.08 o 
  -9   6   5      559.84      644.02     19.85 o 
  -8   6   5      216.88      189.54      9.69 o 
  -7   6   5       35.96       26.00      4.77 o 
  -6   6   5      643.04      656.02     12.00 o 
  -5   6   5      481.15      409.71      9.54 o 
  -4   6   5      427.55      409.71      9.54 o 
  -3   6   5      415.84      519.40      8.92 o 
  -2   6   5     1342.49     1296.50     14.15 o 
  -1   6   5     3937.53     3889.51     39.08 o 
   0   6   5      147.02      121.54      4.31 o 
   1   6   5     3661.05     3577.96     37.54 o 
   2   6   5     1320.45     1265.58     16.77 o 
   3   6   5      389.18      480.78      8.62 o 
   4   6   5      397.14      387.70      7.69 o 
   5   6   5      509.61      465.40      8.46 o 
   6   6   5      592.16      583.86     11.38 o 
   7   6   5       35.50       15.39      4.62 o 
   8   6   5      183.64      169.54      8.15 o 
   9   6   5      537.89      614.48     21.39 o 
  10   6   5      266.94      258.62     16.46 o 
  11   6   5      278.05      277.85     19.69 o 
  12   6   5       81.32       92.31     21.85 o 
 -11   7   5      193.64      147.85     22.00 o 
 -10   7   5      495.27      537.40     25.39 o 
  -9   7   5      264.96      238.78     13.39 o 
  -8   7   5      599.11      628.17     17.69 o 
  -7   7   5      105.85      108.00      6.46 o 
  -6   7   5      754.74      690.64     14.46 o 
  -5   7   5      180.74      190.62      7.54 o 
  -4   7   5     3023.98     3190.25     35.39 o 
  -3   7   5      934.95      982.18     14.77 o 
  -2   7   5     6948.78     7278.08     66.93 o 
  -1   7   5     1176.95     1167.11     16.15 o 
   0   7   5     4888.81     4503.99     42.16 o 
   1   7   5     1205.62     1161.88     16.00 o 
   2   7   5     6969.27     7311.62     73.85 o 
   3   7   5      890.59      931.26     14.31 o 
   4   7   5     3233.12     3429.34     41.39 o 
   5   7   5      136.89      143.08      6.62 o 
   6   7   5      763.94      696.79     14.46 o 
   7   7   5      141.03      172.62      7.23 o 
   8   7   5      511.50      544.63     14.62 o 
   9   7   5      265.00      268.78     12.92 o 
  10   7   5      441.99      445.24     24.77 o 
  11   7   5      176.38      187.39     24.77 o 
 -11   8   5       85.37       96.93     23.23 o 
 -10   8   5      328.24      329.86     21.39 o 
  -9   8   5      166.94      194.93     15.39 o 
  -8   8   5       68.07       70.46     12.46 o 
  -7   8   5      367.06      318.47     12.62 o 
  -6   8   5      168.42      131.23      8.92 o 
  -5   8   5     1028.72     1114.19     20.92 o 
  -4   8   5      553.74      519.40     12.46 o 
  -3   8   5     1685.27     1699.44     22.62 o 
  -2   8   5     1383.34     1365.27     17.39 o 
  -1   8   5      718.84      705.10     12.46 o 
   0   8   5      502.43      540.94     10.92 o 
   1   8   5      651.33      644.02     10.00 o 
   2   8   5     1414.67     1385.58     20.46 o 
   3   8   5     1463.07     1520.05     24.46 o 
   4   8   5      556.82      517.55     14.31 o 
   5   8   5     1006.02     1032.03     20.15 o 
   6   8   5      182.73      173.70      9.23 o 
   7   8   5      346.52      324.16     14.15 o 
   8   8   5       83.58       64.62      9.54 o 
   9   8   5      190.21      204.93     13.54 o 
  10   8   5      341.18      347.09     23.39 o 
  11   8   5      102.70       49.23     19.85 o 
 -10   9   5      165.40      140.31     20.46 o 
  -9   9   5      217.40      190.62     18.46 o 
  -8   9   5      114.82      112.16     15.85 o 
  -7   9   5      314.30      325.55     18.46 o 
  -6   9   5      379.16      364.93     12.00 o 
  -5   9   5     1124.20     1064.96     20.46 o 
  -4   9   5      530.85      542.79     14.62 o 
  -3   9   5     1098.70     1151.11     21.23 o 
  -2   9   5      467.45      462.01     11.85 o 
  -1   9   5       42.86       36.92      4.77 o 
   0   9   5     3329.05     3185.79     39.85 o 
   1   9   5       39.93       36.92      6.15 o 
   2   9   5      380.59      361.86     13.39 o 
   3   9   5     1089.50     1111.57     23.54 o 
   4   9   5      440.65      465.40     13.54 o 
   5   9   5     1038.35     1039.57     22.77 o 
   6   9   5      332.16      331.24     14.31 o 
   7   9   5      305.58      321.24     14.00 o 
   8   9   5      127.87      143.08     16.92 o 
   9   9   5      182.83      148.77     18.15 o 
  10   9   5      203.03      180.01     30.46 o 
  -9  10   5      496.60      479.09     30.92 o 
  -8  10   5       19.53       18.62     12.46 o 
  -7  10   5     1202.63     1237.89     35.85 o 
  -6  10   5      999.16     1049.73     30.46 o 
  -5  10   5     1041.64     1042.03     25.39 o 
  -4  10   5      481.06      479.09     13.69 o 
  -3  10   5     1298.63     1290.96     25.39 o 
  -2  10   5      337.72      301.86     10.92 o 
  -1  10   5      469.69      480.78     12.00 o 
   0  10   5      277.01      234.01      9.54 o 
   1  10   5      517.43      539.25     14.62 o 
   2  10   5      295.98      274.01     11.69 o 
   3  10   5     1501.41     1501.74     33.39 o 
   4  10   5      479.19      473.86     18.77 o 
   5  10   5     1194.42     1246.19     30.46 o 
   6  10   5      998.45     1090.80     28.46 o 
   7  10   5     1304.07     1342.20     40.31 o 
   8  10   5       16.50        3.08     14.00 o 
   9  10   5      477.59      458.63     30.31 o 
  -8  11   5      105.01      104.77     18.46 o 
  -7  11   5      220.62      252.32     20.00 o 
  -6  11   5      272.07      267.55     18.00 o 
  -5  11   5      597.22      646.02     24.00 o 
  -4  11   5      534.66      561.25     22.31 o 
  -3  11   5      441.27      383.09     16.92 o 
  -2  11   5      271.36      244.93     11.08 o 
  -1  11   5      149.84      132.00      9.08 o 
   0  11   5       27.68       41.39      7.54 o 
   1  11   5      151.75      132.00      8.15 o 
   2  11   5      203.54      186.31     11.85 o 
   3  11   5      396.89      387.70     18.46 o 
   4  11   5      461.86      477.25     20.62 o 
   5  11   5      600.50      636.02     23.69 o 
   6  11   5      256.42      251.08     18.62 o 
   7  11   5      195.45      218.62     22.00 o 
   8  11   5      105.68      131.23     18.92 o 
  -7  12   5       51.68       33.69     15.54 o 
  -6  12   5       69.64       46.00     13.85 o 
  -5  12   5      163.90      166.47     18.15 o 
  -4  12   5       34.98       38.46     13.54 o 
  -3  12   5      461.59      460.32     20.15 o 
  -2  12   5      176.65      186.31     13.85 o 
  -1  12   5     1914.69     2084.53     46.62 o 
   0  12   5      388.75      375.40     16.77 o 
   1  12   5     1983.02     2160.38     51.08 o 
   2  12   5      177.06      163.54     14.00 o 
   3  12   5      454.78      485.86     20.77 o 
   4  12   5       48.96       20.00     12.31 o 
   5  12   5      148.67      150.77     17.39 o 
   6  12   5       51.76       53.85     16.62 o 
   7  12   5       27.00       18.62     18.62 o 
  -6  13   5        5.16      -18.62     18.62 o 
  -5  13   5       86.14      100.00     19.54 o 
  -4  13   5      135.19      158.47     19.69 o 
  -3  13   5       43.65       30.62     13.85 o 
  -2  13   5      480.21      508.63     21.23 o 
  -1  13   5      834.06      936.03     31.23 o 
   0  13   5      546.78      599.10     24.92 o 
   1  13   5      825.71      909.87     28.46 o 
   2  13   5      474.23      485.86     22.46 o 
   3  13   5       50.32       65.85     15.23 o 
   4  13   5      156.74      150.77     20.15 o 
   5  13   5      100.39       95.39     18.46 o 
   6  13   5        9.08       32.31     20.15 o 
  -4  14   5      115.61      106.46     27.54 o 
  -3  14   5      303.12      275.24     27.39 o 
  -2  14   5       28.03        4.62     18.62 o 
  -1  14   5       58.78       30.62     18.15 o 
   0  14   5       31.03       44.46     16.77 o 
   1  14   5       51.28       27.69     19.85 o 
   2  14   5       17.67       20.00     15.39 o 
   3  14   5      249.32      209.55     20.46 o 
   4  14   5      106.02      113.85     18.46 o 
   0   0   6     5711.76     5180.47     73.39 o 
   1   0   6      219.09      314.32      4.15 o 
   2   0   6     1600.32     1771.29     16.46 o 
   3   0   6      140.11      219.85      4.62 o 
   4   0   6     5139.57     5220.17     51.08 o 
   5   0   6      986.23     1226.81     13.69 o 
   6   0   6     4448.19     3777.81     43.39 o 
   7   0   6      859.57      788.79     13.23 o 
   8   0   6     4058.85     4311.37     56.62 o 
   9   0   6     1039.28     1108.96     23.54 o 
  10   0   6       71.96       72.46      9.38 o 
  11   0   6       40.80       49.23     12.15 o 
  12   0   6      650.63      580.02     28.31 o 
  13   0   6       41.37        4.62     24.77 o 
 -13   1   6      159.36      147.85     25.69 o 
 -12   1   6      157.45      161.54     14.00 o 
 -11   1   6      141.27      141.24     14.00 o 
 -10   1   6      364.65      372.47     16.62 o 
  -9   1   6      475.72      395.40     10.92 o 
  -8   1   6      493.64      521.09     10.77 o 
  -7   1   6     2113.48     2222.84     25.85 o 
  -6   1   6       53.95       52.16      2.77 o 
  -5   1   6      952.85      893.26     11.69 o 
  -4   1   6     2676.24     2770.86     28.92 o 
  -3   1   6      178.43      246.16      4.92 o 
  -2   1   6      952.77     1191.42     13.54 o 
  -1   1   6     4942.26     5034.77     44.46 o 
   0   1   6     3820.79     4337.06     41.39 o 
   1   1   6     4881.36     4990.31     49.85 o 
   2   1   6      975.12     1196.81     13.54 o 
   3   1   6      164.84      220.93      4.62 o 
   4   1   6     2775.33     2841.47     29.23 o 
   5   1   6      940.17      898.03     11.69 o 
   6   1   6       68.83       55.54      2.92 o 
   7   1   6     2093.27     2222.84     25.85 o 
   8   1   6      560.51      566.79     13.08 o 
   9   1   6      473.16      395.40     12.46 o 
  10   1   6      375.34      358.93     14.92 o 
  11   1   6      139.32      132.00     13.54 o 
  12   1   6      161.73      158.47     18.77 o 
  13   1   6      155.90      118.00     34.15 o 
 -13   2   6       74.59       72.46     23.39 o 
 -12   2   6      530.10      583.86     32.15 o 
 -11   2   6      179.23      166.47     15.23 o 
 -10   2   6      927.13      996.95     27.23 o 
  -9   2   6        1.64        3.08      4.77 o 
  -8   2   6      214.46      211.70      5.69 o 
  -7   2   6      178.79      186.31      6.46 o 
  -6   2   6     3424.98     3531.19     37.23 o 
  -5   2   6      217.56      306.01      5.54 o 
  -4   2   6     3175.05     3132.87     30.77 o 
  -3   2   6      148.63      153.70      2.92 o 
  -2   2   6    16739.80    16713.76    131.85 o 
  -1   2   6     4978.61     4990.31     44.31 o 
   0   2   6     1439.14     1453.58     14.92 o 
   1   2   6     4998.91     4968.16     44.31 o 
   2   2   6    16227.21    16200.51    129.85 o 
   3   2   6      138.36      125.85      2.62 o 
   4   2   6     3210.82     3270.57     35.85 o 
   5   2   6      204.61      307.39      5.54 o 
   6   2   6     3544.36     3658.27     38.00 o 
   7   2   6      189.75      214.01      5.69 o 
   8   2   6      281.85      268.78      7.69 o 
   9   2   6        3.51       -4.62      4.62 o 
  10   2   6      963.80     1029.42     30.15 o 
  11   2   6      174.02      192.78     18.46 o 
  12   2   6      531.07      550.17     25.69 o 
  13   2   6       73.20       35.54     26.15 o 
 -12   3   6      364.76      344.16     27.69 o 
 -11   3   6      227.24      224.47     11.69 o 
 -10   3   6       39.03       70.46      9.23 o 
  -9   3   6      427.24      398.63     12.46 o 
  -8   3   6      515.31      542.79     12.77 o 
  -7   3   6      824.63      837.87     13.69 o 
  -6   3   6      331.63      347.09      7.23 o 
  -5   3   6     1243.34     1302.20     16.92 o 
  -4   3   6     2419.40     2684.70     28.46 o 
  -3   3   6      532.53      467.09      8.46 o 
  -2   3   6     1236.16     1177.88     13.54 o 
  -1   3   6     3388.68     3610.88     32.92 o 
   0   3   6     1523.63     1670.51     16.00 o 
   1   3   6     3548.93     3845.66     34.00 o 
   2   3   6     1243.38     1199.58     13.54 o 
   3   3   6      566.20      492.94      6.92 o 
   4   3   6     2396.69     2632.24     28.15 o 
   5   3   6     1341.52     1429.74     17.85 o 
   6   3   6      314.03      322.78      7.08 o 
   7   3   6      871.12      905.11     14.15 o 
   8   3   6      508.49      508.63     10.62 o 
   9   3   6      451.67      401.71     11.08 o 
  10   3   6       41.80       58.46      9.08 o 
  11   3   6      237.72      240.01     18.31 o 
  12   3   6      359.12      342.78     23.23 o 
 -12   4   6      371.74      480.78     39.54 o 
 -11   4   6        8.02       10.92      7.69 o 
 -10   4   6      599.68      636.02     19.85 o 
  -9   4   6      681.75      703.10     14.62 o 
  -8   4   6     1519.42     1569.43     24.92 o 
  -7   4   6      116.21      108.93      6.62 o 
  -6   4   6     1068.08     1251.73     16.62 o 
  -5   4   6      241.65      271.39      6.46 o 
  -4   4   6     8524.28     8273.80     78.46 o 
  -3   4   6      168.04      156.62      4.92 o 
  -2   4   6     3559.52     3194.72     31.08 o 
  -1   4   6     2019.44     1922.98     17.23 o 
   0   4   6    10375.66    11099.74     99.23 o 
   1   4   6     2029.41     1968.06     20.92 o 
   2   4   6     3583.21     3243.64     31.23 o 
   3   4   6      152.54      138.47      4.62 o 
   4   4   6     8198.72     7976.71     70.00 o 
   5   4   6      222.85      236.47      6.00 o 
   6   4   6      993.60     1167.11     16.15 o 
   7   4   6      107.17       90.77      4.46 o 
   8   4   6     1475.93     1480.66     24.15 o 
   9   4   6      696.23      703.10     16.62 o 
  10   4   6      573.85      597.10     21.08 o 
  11   4   6       10.04       -1.54     12.46 o 
  12   4   6      393.43      378.47     22.92 o 
 -12   5   6       18.62       58.46     26.46 o 
 -11   5   6      221.73      173.70     13.39 o 
 -10   5   6      110.92      103.23      9.54 o 
  -9   5   6      917.71     1032.03     22.62 o 
  -8   5   6      451.07      465.40     11.85 o 
  -7   5   6     1343.67     1342.20     20.15 o 
  -6   5   6     1511.34     1538.51     18.46 o 
  -5   5   6      358.28      281.86      6.62 o 
  -4   5   6     1458.53     1547.74     18.46 o 
  -3   5   6     2229.63     2411.61     26.92 o 
  -2   5   6     2726.06     2489.31     23.54 o 
  -1   5   6      716.52      583.86      7.54 o 
   0   5   6      338.95      408.01      8.00 o 
   1   5   6      674.98      566.79      7.54 o 
   2   5   6     2760.16     2564.24     27.85 o 
   3   5   6     2173.70     2350.38     26.62 o 
   4   5   6     1464.53     1569.43     18.62 o 
   5   5   6      415.93      352.93      7.38 o 
   6   5   6     1505.23     1547.74     21.54 o 
   7   5   6     1343.61     1365.27     20.31 o 
   8   5   6      409.09      437.09     13.08 o 
   9   5   6      984.33     1127.27     28.92 o 
  10   5   6      116.70      100.00     14.15 o 
  11   5   6      248.28      182.01     20.15 o 
  12   5   6       11.18       24.46     14.00 o 
 -12   6   6       80.82       22.92     18.46 o 
 -11   6   6      107.95      104.77     13.69 o 
 -10   6   6      139.69      136.62     13.69 o 
  -9   6   6      860.60      909.87     26.00 o 
  -8   6   6      743.83      766.79     15.23 o 
  -7   6   6      514.88      522.94     12.62 o 
  -6   6   6     2969.00     3146.10     39.54 o 
  -5   6   6      138.45      113.85      5.85 o 
  -4   6   6     4980.64     5163.55     56.31 o 
  -3   6   6      422.10      403.24      9.38 o 
  -2   6   6     5443.41     5707.10     53.39 o 
  -1   6   6      583.97      686.48      8.15 o 
   0   6   6      660.78      628.17      9.85 o 
   1   6   6      574.79      682.48     10.31 o 
   2   6   6     5594.15     5982.96     60.62 o 
   3   6   6      430.75      404.94      7.85 o 
   4   6   6     5135.43     5294.01     51.39 o 
   5   6   6      137.31      113.85      5.85 o 
   6   6   6     2825.21     2968.25     38.46 o 
   7   6   6      539.41      546.48     14.62 o 
   8   6   6      665.18      664.02     14.15 o 
   9   6   6      849.61      912.18     28.46 o 
  10   6   6      141.59      140.31     18.62 o 
  11   6   6      115.87       86.46     19.69 o 
  12   6   6       70.82       13.85     20.15 o 
 -11   7   6       67.07       55.54     15.23 o 
 -10   7   6      162.95      167.54     15.23 o 
  -9   7   6      250.58      280.47     15.69 o 
  -8   7   6      314.20      324.16     15.54 o 
  -7   7   6      297.86      267.55      8.92 o 
  -6   7   6       64.58       80.00      6.31 o 
  -5   7   6      205.50      180.01      7.38 o 
  -4   7   6      916.74      955.26     14.62 o 
  -3   7   6      415.53      430.48      9.69 o 
  -2   7   6     1753.07     1725.44     19.54 o 
  -1   7   6     5069.48     5023.54     50.00 o 
   0   7   6        6.26       16.92      4.46 o 
   1   7   6     5080.35     5018.01     50.00 o 
   2   7   6     1725.69     1715.59     22.77 o 
   3   7   6      438.42      455.25     10.00 o 
   4   7   6      908.56      945.72     14.46 o 
   5   7   6      153.35      141.24      7.38 o 
   6   7   6       77.89       81.39      7.85 o 
   7   7   6      248.35      254.78     11.23 o 
   8   7   6      338.74      366.32     13.54 o 
   9   7   6      227.72      241.24     17.08 o 
  10   7   6      175.17      152.62     18.46 o 
  11   7   6       70.57       67.85     24.62 o 
 -11   8   6      102.87       67.85     15.54 o 
 -10   8   6      115.22      123.23     16.62 o 
  -9   8   6       61.27       67.85     12.31 o 
  -8   8   6      216.63      216.31     14.92 o 
  -7   8   6      296.57      284.47     13.23 o 
  -6   8   6      419.15      411.24     12.77 o 
  -5   8   6       23.81        9.08      6.15 o 
  -4   8   6      965.07     1047.11     17.69 o 
  -3   8   6      291.28      297.86      9.54 o 
  -2   8   6     2241.58     2350.38     30.46 o 
  -1   8   6      308.96      263.70      7.69 o 
   0   8   6     3229.79     3141.64     35.23 o 
   1   8   6      319.31      291.09      8.00 o 
   2   8   6     2294.83     2427.00     34.77 o 
   3   8   6      287.63      325.55      9.85 o 
   4   8   6     1134.49     1240.65     22.15 o 
   5   8   6       30.09       24.46      4.62 o 
   6   8   6      434.63      448.63     11.69 o 
   7   8   6      299.16      281.86     11.85 o 
   8   8   6      260.84      257.39     13.85 o 
   9   8   6       68.86       98.46     12.46 o 
  10   8   6      144.50      164.47     20.15 o 
  11   8   6      118.78       77.23     21.39 o 
 -10   9   6       26.14       42.92     15.39 o 
  -9   9   6      429.34      398.63     22.00 o 
  -8   9   6        7.40       12.15     13.69 o 
  -7   9   6     1055.01     1169.88     34.92 o 
  -6   9   6       71.32       58.46      7.85 o 
  -5   9   6      305.37      317.09     11.23 o 
  -4   9   6      304.40      271.39     10.31 o 
  -3   9   6      272.68      277.85     10.46 o 
  -2   9   6     1090.29     1016.96     17.54 o 
  -1   9   6      494.71      485.86     10.31 o 
   0   9   6      249.49      242.47      7.38 o 
   1   9   6      625.21      583.86     13.23 o 
   2   9   6     1079.93     1001.88     22.31 o 
   3   9   6      375.09      336.93     12.92 o 
   4   9   6      306.24      281.86     11.85 o 
   5   9   6      392.63      425.71     16.15 o 
   6   9   6       58.47       49.23      9.38 o 
   7   9   6     1098.50     1213.12     30.00 o 
   8   9   6        7.19        3.08     14.00 o 
   9   9   6      375.58      375.40     21.23 o 
  10   9   6       30.87       61.54     26.46 o 
  -9  10   6        0.79      -10.92     14.00 o 
  -8  10   6      672.66      692.64     28.92 o 
  -7  10   6       23.27       24.46     14.00 o 
  -6  10   6      738.25      788.79     26.46 o 
  -5  10   6      259.65      293.86     14.77 o 
  -4  10   6      511.96      528.32     16.15 o 
  -3  10   6      659.95      674.18     18.31 o 
  -2  10   6       54.23       46.00      7.38 o 
  -1  10   6     1248.59     1207.73     21.85 o 
   0  10   6       67.73       80.00      7.69 o 
   1  10   6     1227.43     1177.88     24.31 o 
   2  10   6       62.90       41.39      9.08 o 
   3  10   6      625.21      638.02     17.85 o 
   4  10   6      572.09      587.56     20.92 o 
   5  10   6      235.04      241.24     15.85 o 
   6  10   6      793.38      826.64     27.08 o 
   7  10   6       25.93       29.23     10.62 o 
   8  10   6      676.35      728.18     31.69 o 
   9  10   6        2.69       -1.54     15.54 o 
  -8  11   6       19.66        1.54     15.54 o 
  -7  11   6      458.61      472.17     25.54 o 
  -6  11   6      324.78      296.47     20.31 o 
  -5  11   6      669.92      802.03     26.62 o 
  -4  11   6      473.62      537.40     20.00 o 
  -3  11   6      613.82      686.48     22.62 o 
  -2  11   6      246.02      200.47     11.08 o 
  -1  11   6     1419.07     1471.59     30.15 o 
   0  11   6        2.72       -4.62      6.31 o 
   1  11   6     1477.75     1556.97     30.92 o 
   2  11   6      253.95      246.16     14.77 o 
   3  11   6      704.28      751.72     25.85 o 
   4  11   6      481.41      505.09     19.39 o 
   5  11   6      708.45      795.41     26.62 o 
   6  11   6      345.61      356.01     17.69 o 
   7  11   6      488.73      503.40     26.46 o 
   8  11   6       22.95        6.15     16.92 o 
  -7  12   6      172.64      187.39     20.46 o 
  -6  12   6      162.97      152.62     20.31 o 
  -5  12   6       56.56       70.46     15.08 o 
  -4  12   6      224.40      202.78     15.69 o 
  -3  12   6      517.48      487.71     20.77 o 
  -2  12   6      504.33      487.71     20.77 o 
  -1  12   6      236.74      242.47     15.85 o 
   0  12   6      176.01      254.78     13.85 o 
   1  12   6      241.62      251.08     17.39 o 
   2  12   6      517.57      542.79     23.69 o 
   3  12   6      524.37      519.40     19.69 o 
   4  12   6      251.87      207.24     15.85 o 
   5  12   6       61.78       77.23     13.85 o 
   6  12   6      190.21      180.01     21.08 o 
   7  12   6      179.45      182.01     20.15 o 
  -6  13   6       26.66       24.46     19.85 o 
  -5  13   6      609.22      600.94     34.62 o 
  -4  13   6      353.35      341.24     30.46 o 
  -3  13   6      918.27     1072.65     38.62 o 
  -2  13   6      307.67      315.70     20.92 o 
  -1  13   6      812.27      797.56     31.08 o 
   0  13   6       92.21       70.46     17.08 o 
   1  13   6      764.94      824.33     29.23 o 
   2  13   6      297.33      319.86     19.69 o 
   3  13   6      895.73      974.80     34.31 o 
   4  13   6      343.79      335.55     22.92 o 
   5  13   6      574.93      570.63     30.00 o 
   6  13   6       23.22       16.92     16.77 o 
  -4  14   6       39.89       29.23     21.69 o 
  -3  14   6      148.25       86.46     21.85 o 
  -2  14   6      175.55      153.70     24.31 o 
  -1  14   6      143.33      117.23     16.92 o 
   0  14   6      281.89      314.32     25.08 o 
   1  14   6      149.14       75.08     18.31 o 
   2  14   6      181.14      129.39     18.77 o 
   3  14   6      154.41       93.85     16.77 o 
   4  14   6       50.51       30.62     15.23 o 
   1   0   7     3241.04     3672.42     38.00 o 
   2   0   7     2798.03     2516.70     23.54 o 
   3   0   7     2460.11     2400.08     23.08 o 
   4   0   7      287.42      364.93      6.00 o 
   5   0   7       79.21      121.54      3.38 o 
   6   0   7       45.34       44.46      4.77 o 
   7   0   7       26.40        7.69      4.62 o 
   8   0   7      464.13      498.17     12.31 o 
   9   0   7     1610.41     1657.59     32.00 o 
  10   0   7      111.28      125.85     12.31 o 
  11   0   7      141.49      143.08     14.15 o 
  12   0   7       10.65       20.00     15.39 o 
  13   0   7        6.62       -4.62     24.77 o 
 -13   1   7       77.00       75.08     25.85 o 
 -12   1   7      309.14      258.62     21.39 o 
 -11   1   7      241.11      206.16     15.69 o 
 -10   1   7      120.16      106.46     12.15 o 
  -9   1   7      958.04     1077.88     20.62 o 
  -8   1   7     1128.65     1106.34     18.31 o 
  -7   1   7     2606.60     2664.55     28.31 o 
  -6   1   7     3809.32     3983.05     39.54 o 
  -5   1   7      678.48      606.79      9.69 o 
  -4   1   7     4435.03     3918.89     39.23 o 
  -3   1   7     2020.40     1895.60     17.08 o 
  -2   1   7    15198.93    15479.88    126.93 o 
  -1   1   7     2638.82     2524.70     23.69 o 
   0   1   7     2096.22     2267.46     22.46 o 
   1   1   7     2506.58     2400.08     23.08 o 
   2   1   7    14484.45    14746.93    123.85 o 
   3   1   7     2347.96     2230.22     22.15 o 
   4   1   7     4286.21     3748.89     33.69 o 
   5   1   7      682.03      630.17      9.85 o 
   6   1   7     3627.67     3801.97     43.54 o 
   7   1   7     2777.59     2853.94     33.54 o 
   8   1   7     1138.96     1095.88     20.77 o 
   9   1   7      962.51     1049.73     20.31 o 
  10   1   7      134.06      146.00     12.31 o 
  11   1   7      254.71      216.31     14.92 o 
  12   1   7      304.78      303.24     21.85 o 
  13   1   7       58.96       73.85     22.92 o 
 -13   2   7       82.56       35.54     26.15 o 
 -12   2   7      230.00      224.47     23.54 o 
 -11   2   7      346.45      352.93     19.23 o 
 -10   2   7      378.75      360.47     16.31 o 
  -9   2   7      652.95      773.41     15.23 o 
  -8   2   7     1793.30     1868.37     27.08 o 
  -7   2   7      500.68      475.55     10.31 o 
  -6   2   7       83.62       70.46      4.62 o 
  -5   2   7     4388.99     4482.91     42.00 o 
  -4   2   7      340.67      403.24      6.31 o 
  -3   2   7     6694.66     6778.37     64.62 o 
  -2   2   7     2541.13     2454.23     23.39 o 
  -1   2   7     4210.00     4052.59     40.00 o 
   0   2   7     1148.41     1322.04     14.31 o 
   1   2   7     4341.33     4224.13     40.77 o 
   2   2   7     2451.99     2365.61     22.92 o 
   3   2   7     6837.93     6980.07     65.54 o 
   4   2   7      368.35      430.48      6.46 o 
   5   2   7     4488.98     4620.61     48.00 o 
   6   2   7       92.48       80.00      4.92 o 
   7   2   7      527.52      514.02     10.62 o 
   8   2   7     1886.32     2045.30     32.00 o 
   9   2   7      682.26      740.95     14.92 o 
  10   2   7      428.98      384.63     18.46 o 
  11   2   7      324.48      317.09     19.54 o 
  12   2   7      254.27      259.85     18.92 o 
  13   2   7       92.00       21.39     26.15 o 
 -12   3   7      405.95      430.48     29.23 o 
 -11   3   7      393.80      433.86     21.23 o 
 -10   3   7      785.63      860.80     20.77 o 
  -9   3   7      520.65      491.09     13.85 o 
  -8   3   7     1038.40     1093.27     18.15 o 
  -7   3   7      178.38      204.93      7.85 o 
  -6   3   7     1152.07     1019.42     15.08 o 
  -5   3   7      973.52     1213.12     16.46 o 
  -4   3   7     3042.98     3185.79     35.39 o 
  -3   3   7      969.29      822.18     11.23 o 
  -2   3   7      893.01      788.79      8.77 o 
  -1   3   7     5716.07     5850.19     48.00 o 
   0   3   7      671.40      477.25      6.92 o 
   1   3   7     5777.03     5940.50     54.46 o 
   2   3   7     1038.45      936.03      9.54 o 
   3   3   7     1039.69      895.72     11.69 o 
   4   3   7     3128.23     3315.49     31.69 o 
   5   3   7     1084.46     1327.73     17.08 o 
   6   3   7     1121.56     1001.88     14.92 o 
   7   3   7      120.64      132.00      6.31 o 
   8   3   7      959.37     1011.88     17.54 o 
   9   3   7      555.20      498.17     14.00 o 
  10   3   7      743.07      840.18     27.23 o 
  11   3   7      415.60      480.78     22.31 o 
  12   3   7      387.66      350.01     24.92 o 
 -12   4   7       25.91       21.39     21.39 o 
 -11   4   7       77.09       61.54      9.23 o 
 -10   4   7       38.62       33.69      9.08 o 
  -9   4   7      560.51      591.40     15.23 o 
  -8   4   7      943.20     1047.11     20.31 o 
  -7   4   7     1067.00      994.49     17.39 o 
  -6   4   7      811.61      736.79     12.77 o 
  -5   4   7      525.95      544.63      9.08 o 
  -4   4   7     1836.68     1895.60     20.46 o 
  -3   4   7     2932.98     3019.79     30.15 o 
  -2   4   7     1753.88     1868.37     16.92 o 
  -1   4   7      265.24      398.63      6.31 o 
   0   4   7      540.51      564.94      7.38 o 
   1   4   7      309.36      448.63      8.31 o 
   2   4   7     1750.60     1875.14     20.31 o 
   3   4   7     3108.99     3203.49     35.54 o 
   4   4   7     1784.88     1888.83     20.46 o 
   5   4   7      515.95      535.56      9.08 o 
   6   4   7      777.08      690.64     10.31 o 
   7   4   7     1065.97      969.88     19.54 o 
   8   4   7      947.39     1019.42     17.54 o 
   9   4   7      505.58      563.09     16.77 o 
  10   4   7       42.17       15.39     13.85 o 
  11   4   7       85.44       65.85     15.23 o 
  12   4   7       21.18       13.85     16.92 o 
 -12   5   7      191.95      238.78     32.77 o 
 -11   5   7      119.58      108.00     13.85 o 
 -10   5   7      421.74      437.09     16.46 o 
  -9   5   7      884.30      856.18     20.62 o 
  -8   5   7      650.92      682.48     16.46 o 
  -7   5   7     1114.92     1180.65     18.92 o 
  -6   5   7      495.94      460.32      8.46 o 
  -5   5   7     1473.56     1514.05     21.39 o 
  -4   5   7     3317.60     3484.73     37.08 o 
  -3   5   7     1370.95     1180.65     16.15 o 
  -2   5   7     7365.18     7685.17     68.77 o 
  -1   5   7      650.60      650.02     10.00 o 
   0   5   7     6486.01     6352.51     62.46 o 
   1   5   7      671.86      698.95      8.31 o 
   2   5   7     7719.92     8145.80     70.77 o 
   3   5   7     1407.88     1199.58     16.31 o 
   4   5   7     3368.26     3568.57     37.54 o 
   5   5   7     1497.10     1535.43     21.54 o 
   6   5   7      494.13      458.63      8.46 o 
   7   5   7     1149.29     1243.42     19.39 o 
   8   5   7      609.26      662.02     16.15 o 
   9   5   7      908.90      870.03     25.39 o 
  10   5   7      406.40      452.01     21.69 o 
  11   5   7      116.00      108.93     18.77 o 
  12   5   7      223.45      164.47     20.15 o 
 -12   6   7      183.38      187.39     35.39 o 
 -11   6   7        3.04       20.00     13.69 o 
 -10   6   7      134.94      115.54     12.62 o 
  -9   6   7      151.37      135.70     10.92 o 
  -8   6   7      181.90      170.62      9.23 o 
  -7   6   7      192.70      200.47      7.85 o 
  -6   6   7      109.58      121.54      4.31 o 
  -5   6   7     1239.94     1243.42     19.39 o 
  -4   6   7      139.23      163.54      6.00 o 
  -3   6   7     2114.31     2066.68     21.39 o 
  -2   6   7      638.13      711.41     10.46 o 
  -1   6   7     4735.95     4968.16     44.31 o 
   0   6   7      980.40      745.25     10.77 o 
   1   6   7     4680.42     4874.62     49.23 o 
   2   6   7      622.60      674.18     10.15 o 
   3   6   7     1994.39     1988.99     24.46 o 
   4   6   7      141.58      164.47      6.00 o 
   5   6   7     1106.93     1101.11     15.69 o 
   6   6   7      126.55      158.47      7.85 o 
   7   6   7      148.72      153.70      5.85 o 
   8   6   7      172.05      163.54      6.00 o 
   9   6   7      194.35      204.93     15.69 o 
  10   6   7      117.22      108.93     18.77 o 
  11   6   7        9.11       22.92     16.92 o 
  12   6   7      159.76      125.85     26.46 o 
 -11   7   7      136.91      104.77     16.92 o 
 -10   7   7      413.76      404.94     20.46 o 
  -9   7   7      862.25      884.03     28.00 o 
  -8   7   7      192.45      200.47     13.39 o 
  -7   7   7      610.01      530.17     16.31 o 
  -6   7   7     1414.12     1450.51     23.85 o 
  -5   7   7      390.16      366.32     10.46 o 
  -4   7   7      778.41      833.41     15.85 o 
  -3   7   7      387.39      420.78      9.69 o 
  -2   7   7     2120.82     1919.60     24.00 o 
  -1   7   7      809.50      743.10     10.62 o 
   0   7   7       56.98       44.46      4.77 o 
   1   7   7      861.10      797.56     13.23 o 
   2   7   7     2110.45     1940.22     24.15 o 
   3   7   7      435.08      480.78     10.31 o 
   4   7   7      622.01      636.02     11.85 o 
   5   7   7      424.15      401.71     12.62 o 
   6   7   7     1334.51     1379.74     23.39 o 
   7   7   7      564.99      535.56     14.46 o 
   8   7   7      236.26      272.62     12.92 o 
   9   7   7      825.27      865.41     30.00 o 
  10   7   7      455.59      443.71     23.08 o 
  11   7   7      160.06      135.70     22.92 o 
 -11   8   7      234.96      182.01     18.00 o 
 -10   8   7       85.45       89.39     17.08 o 
  -9   8   7      535.36      552.02     24.00 o 
  -8   8   7      109.70      108.00     13.85 o 
  -7   8   7      168.96      124.93     10.46 o 
  -6   8   7      390.91      387.70     12.31 o 
  -5   8   7      399.65      356.01     11.85 o 
  -4   8   7      598.51      610.63     13.54 o 
  -3   8   7     2047.24     2034.68     28.31 o 
  -2   8   7      546.39      557.56     12.92 o 
  -1   8   7       70.94       53.85      4.62 o 
   0   8   7       60.98       61.54      4.92 o 
   1   8   7       94.65       70.46      4.62 o 
   2   8   7      524.68      526.48     12.62 o 
   3   8   7     2226.28     2308.69     34.00 o 
   4   8   7      579.50      608.63     13.54 o 
   5   8   7      462.95      456.94     13.39 o 
   6   8   7      332.24      324.16     11.23 o 
   7   8   7      210.16      178.93     10.46 o 
   8   8   7      119.88      106.46     10.46 o 
   9   8   7      480.53      494.63     19.23 o 
  10   8   7       93.22      112.16     20.00 o 
  11   8   7      204.07      117.23     22.92 o 
 -10   9   7      286.87      248.62     23.54 o 
  -9   9   7      122.95      150.77     18.31 o 
  -8   9   7     1224.76     1385.58     38.00 o 
  -7   9   7      372.93      397.09     20.31 o 
  -6   9   7      433.15      453.55     13.39 o 
  -5   9   7      836.00      773.41     17.39 o 
  -4   9   7      631.74      620.33     15.69 o 
  -3   9   7      754.79      717.72     14.77 o 
  -2   9   7      229.34      175.70      7.23 o 
  -1   9   7      354.11      335.55      8.62 o 
   0   9   7      378.61      397.09     10.92 o 
   1   9   7      364.80      322.78     11.23 o 
   2   9   7      299.80      248.62     11.08 o 
   3   9   7      645.92      614.48     17.54 o 
   4   9   7      671.09      713.56     18.92 o 
   5   9   7      747.97      709.25     20.92 o 
   6   9   7      478.96      563.09     18.62 o 
   7   9   7      335.76      358.93     14.92 o 
   8   9   7     1157.81     1299.43     36.77 o 
   9   9   7      119.50      144.93     17.08 o 
  10   9   7      262.71      259.85     27.85 o 
  -9  10   7      179.68      159.54     18.77 o 
  -8  10   7      161.59      133.85     17.23 o 
  -7  10   7      483.04      512.17     23.08 o 
  -6  10   7      263.78      295.09     20.15 o 
  -5  10   7      367.46      361.86     16.46 o 
  -4  10   7      647.42      638.02     17.85 o 
  -3  10   7      323.71      332.63     14.31 o 
  -2  10   7       43.29       32.31      7.54 o 
  -1  10   7      790.45      773.41     17.39 o 
   0  10   7       71.81       38.46      6.31 o 
   1  10   7      829.99      835.72     18.15 o 
   2  10   7       67.07       50.92      9.54 o 
   3  10   7      308.45      321.24     14.00 o 
   4  10   7      679.92      672.18     24.46 o 
   5  10   7      453.37      393.86     18.62 o 
   6  10   7      268.70      289.86     17.39 o 
   7  10   7      512.33      526.48     23.39 o 
   8  10   7      157.38      161.54     18.92 o 
   9  10   7      219.23      176.77     21.85 o 
  -8  11   7      151.39      156.62     18.62 o 
  -7  11   7      288.48      276.62     20.92 o 
  -6  11   7      287.50      339.86     20.31 o 
  -5  11   7      250.91      264.93     17.85 o 
  -4  11   7      133.11      121.54     13.85 o 
  -3  11   7      105.33      106.46     12.15 o 
  -2  11   7      100.98      103.23      9.54 o 
  -1  11   7       46.49       58.46      9.08 o 
   0  11   7      271.94      236.47     10.92 o 
   1  11   7       31.48       46.00     10.62 o 
   2  11   7       81.33      104.77     12.00 o 
   3  11   7       84.14       93.85     13.69 o 
   4  11   7      128.18      156.62     15.69 o 
   5  11   7      232.59      219.85     17.39 o 
   6  11   7      294.40      296.47     17.54 o 
   7  11   7      316.04      335.55     21.54 o 
   8  11   7      133.65      118.00     18.77 o 
  -7  12   7       34.52       58.46     16.77 o 
  -6  12   7       22.77       27.69     15.23 o 
  -5  12   7      210.75      215.24     19.54 o 
  -4  12   7      227.59      242.47     19.54 o 
  -3  12   7      754.16      728.18     27.54 o 
  -2  12   7     1097.14     1229.58     30.31 o 
  -1  12   7     1330.42     1423.74     32.62 o 
   0  12   7     1135.19     1288.04     39.39 o 
   1  12   7     1244.64     1324.97     34.31 o 
   2  12   7     1098.79     1243.42     36.00 o 
   3  12   7      718.73      664.02     26.31 o 
   4  12   7      207.69      178.93     15.69 o 
   5  12   7      206.56      169.54     17.39 o 
   6  12   7       17.08       24.46     15.54 o 
   7  12   7       52.93       21.39     15.23 o 
  -6  13   7       25.26       10.92     18.62 o 
  -5  13   7       14.90       36.92     18.62 o 
  -4  13   7       37.87       15.39     15.39 o 
  -3  13   7      337.48      364.93     24.00 o 
  -2  13   7      157.55      141.24     18.62 o 
  -1  13   7      308.90      314.32     19.54 o 
   0  13   7       45.93       70.46     15.08 o 
   1  13   7      322.67      341.24     20.31 o 
   2  13   7      148.05      152.62     20.31 o 
   3  13   7      353.94      366.32     19.54 o 
   4  13   7       53.04       47.69     14.15 o 
   5  13   7       21.85       15.39     16.92 o 
   6  13   7       33.68       29.23     18.62 o 
  -3  14   7       99.64       90.77     20.15 o 
  -2  14   7       18.84        0.00     15.39 o 
  -1  14   7       82.34       89.39     20.00 o 
   0  14   7       60.09       46.00     15.39 o 
   1  14   7      109.33       82.77     20.00 o 
   2  14   7       13.96       13.85     16.92 o 
   3  14   7       95.46      112.16     18.31 o 
   0   0   8     1797.40     2200.69     36.77 o 
   1   0   8     7746.93     7719.63     82.77 o 
   2   0   8     1741.77     2106.07     21.54 o 
   3   0   8    11083.26    10456.33     88.31 o 
   4   0   8     4175.95     4863.69     43.69 o 
   5   0   8     8191.43     8131.64     77.85 o 
   6   0   8      192.57      143.08      2.77 o 
   7   0   8     6761.26     7298.23     80.46 o 
   8   0   8      182.12      193.85      7.69 o 
   9   0   8     1011.13     1014.34     20.00 o 
  10   0   8      215.16      180.01     12.62 o 
  11   0   8      197.05      194.93     16.46 o 
  12   0   8      337.57      411.24     23.85 o 
  13   0   8      147.11      155.54     26.46 o 
 -13   1   8        9.66       22.92     21.39 o 
 -12   1   8      129.26      138.47     16.62 o 
 -11   1   8       57.14       49.23     11.08 o 
 -10   1   8       50.58       58.46     12.62 o 
  -9   1   8      565.77      591.40     15.23 o 
  -8   1   8      228.34      236.47      9.69 o 
  -7   1   8      291.99      271.39      6.46 o 
  -6   1   8      265.95      271.39      6.46 o 
  -5   1   8     1863.69     1905.91     20.62 o 
  -4   1   8     6875.85     6516.21     56.92 o 
  -3   1   8      914.23      743.10      8.62 o 
  -2   1   8     1603.48     1957.60     17.39 o 
  -1   1   8      570.82      749.56      8.62 o 
   0   1   8     1745.18     1610.05     18.92 o 
   1   1   8      555.07      751.72      8.62 o 
   2   1   8     1542.57     1892.21     20.46 o 
   3   1   8      868.32      724.02      8.46 o 
   4   1   8     6812.35     6396.36     56.46 o 
   5   1   8     1816.50     1868.37     20.31 o 
   6   1   8      266.84      259.85      6.31 o 
   7   1   8      286.58      257.39      7.54 o 
   8   1   8      242.34      252.32      8.77 o 
   9   1   8      638.92      670.18     18.31 o 
  10   1   8       55.28       73.85     10.77 o 
  11   1   8       43.41       27.69     12.31 o 
  12   1   8      131.29      108.93     17.23 o 
  13   1   8       15.97      -13.85     23.08 o 
 -12   2   8      117.95       92.31     15.08 o 
 -11   2   8      823.49      936.03     31.23 o 
 -10   2   8      720.55      732.48     25.54 o 
  -9   2   8     2072.52     2215.45     33.23 o 
  -8   2   8     2042.10     2193.30     29.39 o 
  -7   2   8      217.89      189.54      6.46 o 
  -6   2   8     3302.40     3279.49     36.00 o 
  -5   2   8      915.28      743.10     10.62 o 
  -4   2   8     1805.51     1844.67     20.15 o 
  -3   2   8     3641.11     3415.65     32.15 o 
  -2   2   8     2679.43     2684.70     24.46 o 
  -1   2   8     5609.02     5001.39     50.00 o 
   0   2   8        2.45       10.92      3.08 o 
   1   2   8     5898.26     5203.09     45.23 o 
   2   2   8     2516.98     2528.54     27.54 o 
   3   2   8     3400.70     3194.72     31.08 o 
   4   2   8     1921.14     1968.06     20.92 o 
   5   2   8      894.53      760.33     10.77 o 
   6   2   8     3356.07     3365.34     40.92 o 
   7   2   8      226.17      166.47      6.00 o 
   8   2   8     2070.87     2208.07     33.23 o 
   9   2   8     2020.98     2156.84     32.77 o 
  10   2   8      747.12      747.41     23.54 o 
  11   2   8      802.47      931.26     35.85 o 
  12   2   8      138.20      117.23     15.23 o 
 -12   3   8       40.11       16.92     12.31 o 
 -11   3   8      274.05      292.47     18.77 o 
 -10   3   8      174.56      167.54     12.15 o 
  -9   3   8      998.89     1085.57     20.62 o 
  -8   3   8      311.03      317.09      9.85 o 
  -7   3   8       26.28       13.85      4.62 o 
  -6   3   8      483.99      456.94     10.00 o 
  -5   3   8      245.55      264.93      6.46 o 
  -4   3   8      918.10      948.03     12.15 o 
  -3   3   8     6234.16     6927.76     65.23 o 
  -2   3   8     1071.97     1049.73     12.77 o 
  -1   3   8     1026.02      914.49     11.85 o 
   0   3   8      380.24      376.94      6.15 o 
   1   3   8     1054.31      952.95      9.69 o 
   2   3   8     1095.08     1077.88     12.92 o 
   3   3   8     6336.90     7124.99     66.16 o 
   4   3   8      872.72      902.80     11.85 o 
   5   3   8      274.60      283.09      6.62 o 
   6   3   8      481.31      446.94     10.00 o 
   7   3   8       42.21       29.23      4.62 o 
   8   3   8      328.91      335.55      8.62 o 
   9   3   8      984.73     1072.65     20.62 o 
  10   3   8      163.50      147.85     14.31 o 
  11   3   8      262.48      241.24     18.31 o 
  12   3   8       38.17       27.69     18.62 o 
 -12   4   8        0.91        4.62     23.23 o 
 -11   4   8      679.79      756.02     23.69 o 
 -10   4   8      697.41      717.72     23.08 o 
  -9   4   8      752.65      831.10     22.62 o 
  -8   4   8     1271.38     1347.89     23.08 o 
  -7   4   8      903.64      884.03     16.31 o 
  -6   4   8     1774.62     1610.05     22.00 o 
  -5   4   8      420.38      356.01      7.38 o 
  -4   4   8     1536.93     1581.90     18.77 o 
  -3   4   8      925.77      860.80     11.54 o 
  -2   4   8     2736.49     2908.71     29.54 o 
  -1   4   8     2731.29     2407.77     23.08 o 
   0   4   8      982.16      614.48      7.85 o 
   1   4   8     2689.26     2373.31     22.92 o 
   2   4   8     2882.17     3054.40     30.31 o 
   3   4   8      871.51      790.95     11.08 o 
   4   4   8     1621.31     1654.51     19.08 o 
   5   4   8      406.04      334.16      7.23 o 
   6   4   8     1878.67     1725.44     22.77 o 
   7   4   8     1048.69      962.65     19.54 o 
   8   4   8     1256.36     1285.27     25.39 o 
   9   4   8      786.18      865.41     23.08 o 
  10   4   8      700.58      696.79     28.92 o 
  11   4   8      626.09      638.02     35.69 o 
  12   4   8        4.17       10.92     17.08 o 
 -12   5   8        5.95        1.54     21.69 o 
 -11   5   8        9.46       15.39     10.77 o 
 -10   5   8      349.85      277.85     15.69 o 
  -9   5   8      124.87      115.54     10.92 o 
  -8   5   8      136.36      108.00      7.38 o 
  -7   5   8      523.31      539.25     10.92 o 
  -6   5   8      718.71      736.79     14.92 o 
  -5   5   8       61.55       80.00      4.92 o 
  -4   5   8     1386.95     1462.51     18.00 o 
  -3   5   8     1883.98     1735.13     22.92 o 
  -2   5   8      252.05      202.78      4.46 o 
  -1   5   8     1123.13     1210.50     13.69 o 
   0   5   8      678.92      652.02     10.00 o 
   1   5   8     1148.34     1210.50     16.31 o 
   2   5   8      216.00      167.54      5.08 o 
   3   5   8     1865.93     1689.75     22.62 o 
   4   5   8     1357.85     1394.35     17.54 o 
   5   5   8       81.67       95.39      6.15 o 
   6   5   8      711.01      728.18     14.77 o 
   7   5   8      493.83      519.40     12.46 o 
   8   5   8      117.28       98.46      7.85 o 
   9   5   8      123.31      129.39     12.46 o 
  10   5   8      397.54      378.47     22.92 o 
  11   5   8        5.11       27.69     15.23 o 
  12   5   8        2.40        6.15     15.39 o 
 -11   6   8       94.91      108.93     13.85 o 
 -10   6   8       68.87       55.54     12.31 o 
  -9   6   8      628.47      664.02     22.31 o 
  -8   6   8      207.60      182.01      9.54 o 
  -7   6   8     1968.41     2084.53     32.31 o 
  -6   6   8     1288.45     1347.89     20.15 o 
  -5   6   8     2037.80     2041.76     28.31 o 
  -4   6   8     1976.53     1978.52     24.46 o 
  -3   6   8     3358.89     3221.33     35.69 o 
  -2   6   8     1144.56     1103.73     15.69 o 
  -1   6   8     2747.81     2568.23     27.85 o 
   0   6   8     3198.56     3257.03     35.85 o 
   1   6   8     2492.58     2335.15     26.46 o 
   2   6   8     1107.63     1088.19     15.54 o 
   3   6   8     3252.77     3137.33     35.08 o 
   4   6   8     1825.38     1804.52     23.39 o 
   5   6   8     1985.44     1950.68     27.69 o 
   6   6   8     1218.08     1240.65     22.15 o 
   7   6   8     2086.03     2245.15     33.39 o 
   8   6   8      250.53      236.47      7.23 o 
   9   6   8      709.93      817.56     29.23 o 
  10   6   8       79.68       80.00     15.39 o 
  11   6   8       93.12       78.62     16.62 o 
 -11   7   8      242.77      211.70     21.69 o 
 -10   7   8      342.34      412.78     22.31 o 
  -9   7   8      540.14      581.86     20.77 o 
  -8   7   8      142.99      143.08     14.15 o 
  -7   7   8      289.83      271.39     12.92 o 
  -6   7   8      462.59      472.17     12.00 o 
  -5   7   8      456.84      482.48     12.00 o 
  -4   7   8       41.93       39.85      6.00 o 
  -3   7   8       16.11       13.85      4.62 o 
  -2   7   8     1496.29     1541.59     18.46 o 
  -1   7   8      351.49      321.24      7.08 o 
   0   7   8     1925.74     1936.83     24.15 o 
   1   7   8      323.06      289.86      8.00 o 
   2   7   8     1382.12     1391.43     20.46 o 
   3   7   8       25.10       21.39      4.77 o 
   4   7   8       28.20       27.69      6.15 o 
   5   7   8      499.75      521.09     14.31 o 
   6   7   8      475.15      455.25     13.39 o 
   7   7   8      257.31      248.62     12.31 o 
   8   7   8      109.58       98.46      9.38 o 
   9   7   8      529.58      531.86     23.54 o 
  10   7   8      337.60      372.47     22.77 o 
  11   7   8      236.18      252.32     23.69 o 
 -10   8   8      380.59      356.01     26.62 o 
  -9   8   8      311.14      312.93     19.39 o 
  -8   8   8      217.41      209.55     17.08 o 
  -7   8   8     1156.31     1140.50     26.46 o 
  -6   8   8      790.04      900.34     18.77 o 
  -5   8   8     1207.56     1251.73     22.15 o 
  -4   8   8      285.12      254.78      8.77 o 
  -3   8   8      431.32      427.24     11.38 o 
  -2   8   8      100.33       82.77      6.46 o 
  -1   8   8     2389.21     2423.15     30.92 o 
   0   8   8      373.54      321.24      7.08 o 
   1   8   8     2452.15     2497.16     31.39 o 
   2   8   8      127.66      101.54      7.85 o 
   3   8   8      591.68      583.86     15.23 o 
   4   8   8      268.50      234.01      9.54 o 
   5   8   8     1349.12     1468.51     27.08 o 
   6   8   8      709.65      808.64     20.15 o 
   7   8   8     1084.21     1140.50     26.46 o 
   8   8   8      189.11      189.54     11.85 o 
   9   8   8      293.40      281.86     23.69 o 
  10   8   8      371.81      380.01     29.08 o 
 -10   9   8      242.63      274.01     23.39 o 
  -9   9   8      112.87      118.00     17.08 o 
  -8   9   8      956.07     1067.57     33.39 o 
  -7   9   8       51.16       36.92     12.46 o 
  -6   9   8      518.38      480.78     17.23 o 
  -5   9   8      148.61      124.93      9.69 o 
  -4   9   8      946.27      902.80     18.92 o 
  -3   9   8      137.30      129.39      8.00 o 
  -2   9   8      266.42      241.24      9.69 o 
  -1   9   8      210.50      218.62      9.23 o 
   0   9   8      458.82      393.86     10.92 o 
   1   9   8      235.78      234.01      9.54 o 
   2   9   8      330.99      307.39     12.31 o 
   3   9   8      170.43      164.47      9.08 o 
   4   9   8      986.04      952.95     21.85 o 
   5   9   8      172.77      159.54     11.85 o 
   6   9   8      564.87      553.86     20.31 o 
   7   9   8       67.85       42.92      9.23 o 
   8   9   8      945.11     1101.11     36.46 o 
   9   9   8      112.69      123.23     14.00 o 
  10   9   8      221.12      150.77     28.00 o 
  -9  10   8      107.73       69.08     18.31 o 
  -8  10   8       48.78       53.85     15.54 o 
  -7  10   8      367.79      424.01     21.08 o 
  -6  10   8      190.28      200.47     15.54 o 
  -5  10   8      441.80      468.78     18.62 o 
  -4  10   8      530.90      522.94     16.15 o 
  -3  10   8       89.03       92.31      9.08 o 
  -2  10   8      495.54      473.86     13.69 o 
  -1  10   8      215.11      218.62      9.23 o 
   0  10   8        0.90        3.08      6.15 o 
   1  10   8      167.34      176.77      9.38 o 
   2  10   8      557.84      553.86     16.62 o 
   3  10   8       79.54      100.00     10.92 o 
   4  10   8      556.36      561.25     20.46 o 
   5  10   8      464.32      475.55     20.46 o 
   6  10   8      197.29      187.39     14.00 o 
   7  10   8      398.35      430.48     21.23 o 
   8  10   8       35.98        3.08     15.54 o 
   9  10   8      105.11       69.08     21.54 o 
  -8  11   8       45.95       30.62     16.92 o 
  -7  11   8      160.46      135.70     18.31 o 
  -6  11   8      422.76      404.94     23.69 o 
  -5  11   8      315.35      328.32     18.46 o 
  -4  11   8      548.95      563.09     22.31 o 
  -3  11   8      305.63      284.47     17.23 o 
  -2  11   8     1949.50     2034.68     38.92 o 
  -1  11   8      337.15      352.93     14.77 o 
   0  11   8      702.87      686.48     18.46 o 
   1  11   8      295.51      285.86     10.62 o 
   2  11   8     1921.94     1995.91     49.08 o 
   3  11   8      258.21      246.16     17.23 o 
   4  11   8      497.60      531.86     21.69 o 
   5  11   8      300.48      295.09     17.54 o 
   6  11   8      444.79      448.63     21.54 o 
   7  11   8      174.90      124.93     16.62 o 
   8  11   8       78.19       87.85     18.46 o 
  -7  12   8        0.82      -18.62     18.62 o 
  -6  12   8      239.92      166.47     20.31 o 
  -5  12   8      280.25      293.86     22.92 o 
  -4  12   8       85.44       36.92     15.23 o 
  -3  12   8      707.04      711.41     25.08 o 
  -2  12   8      127.14      135.70     13.69 o 
  -1  12   8      247.35      228.01     14.15 o 
   0  12   8        3.20        0.00     15.39 o 
   1  12   8      200.23      186.31     17.08 o 
   2  12   8      109.56      104.77     13.69 o 
   3  12   8      669.08      703.10     27.08 o 
   4  12   8      101.05       65.85     15.23 o 
   5  12   8      251.53      266.32     20.46 o 
   6  12   8      239.08      163.54     20.00 o 
   7  12   8        4.60       -1.54     17.08 o 
  -5  13   8      210.67      261.09     22.77 o 
  -4  13   8      641.82      608.63     30.92 o 
  -3  13   8      402.08      393.86     23.39 o 
  -2  13   8      207.12      232.78     22.77 o 
  -1  13   8       91.76      106.46     15.39 o 
   0  13   8      491.05      530.17     25.23 o 
   1  13   8      111.41      132.00     19.85 o 
   2  13   8      202.38      200.47     20.00 o 
   3  13   8      435.30      448.63     24.92 o 
   4  13   8      561.67      510.48     24.77 o 
   5  13   8      208.89      220.93     20.92 o 
  -3  14   8      416.16      307.39     30.31 o 
  -2  14   8       91.36       64.62     20.15 o 
  -1  14   8      108.43      110.47     19.85 o 
   0  14   8       40.87       10.92     17.08 o 
   1  14   8      127.70       92.31     18.15 o 
   2  14   8      100.15       67.85     16.77 o 
   3  14   8      438.96      344.16     26.15 o 
   1   0   9     2179.26     2588.08     32.00 o 
   2   0   9     3371.78     3498.73     32.46 o 
   3   0   9     4192.27     4477.68     42.00 o 
   4   0   9     4638.00     4880.15     43.85 o 
   5   0   9       49.50       18.62      3.08 o 
   6   0   9      344.16      363.40      6.00 o 
   7   0   9      596.86      465.40     10.15 o 
   8   0   9      292.56      292.47     10.77 o 
   9   0   9       62.86       59.69      9.08 o 
  10   0   9        2.39       13.85      9.38 o 
  11   0   9      256.90      284.47     18.46 o 
  12   0   9        8.96       -7.69     15.54 o 
 -12   1   9        5.33        0.00     15.39 o 
 -11   1   9      361.96      398.63     20.31 o 
 -10   1   9      137.61      112.16     12.46 o 
  -9   1   9      680.09      676.33     16.31 o 
  -8   1   9      435.28      484.17     13.85 o 
  -7   1   9     3551.84     3758.58     43.23 o 
  -6   1   9      648.41      644.02     10.00 o 
  -5   1   9     1873.05     1878.52     20.46 o 
  -4   1   9     2771.59     2600.08     28.00 o 
  -3   1   9    12758.79    12637.32    105.85 o 
  -2   1   9      516.65      705.10      8.31 o 
  -1   1   9     2299.95     2423.15     27.08 o 
   0   1   9      709.07      622.33      9.85 o 
   1   1   9     2209.98     2342.84     26.62 o 
   2   1   9      487.79      670.18     10.15 o 
   3   1   9    11834.47    11516.83    109.39 o 
   4   1   9     2697.23     2516.70     27.54 o 
   5   1   9     1976.35     2020.53     21.23 o 
   6   1   9      620.85      589.56      9.54 o 
   7   1   9     3541.49     3710.58     43.08 o 
   8   1   9      423.08      452.01     11.69 o 
   9   1   9      818.10      849.26     20.62 o 
  10   1   9      144.59      133.85     12.77 o 
  11   1   9      410.24      442.01     23.08 o 
  12   1   9        5.02       -6.15     16.92 o 
 -12   2   9      113.73      124.93     16.62 o 
 -11   2   9       40.51       33.69     10.92 o 
 -10   2   9      487.53      491.09     20.92 o 
  -9   2   9      740.89      736.79     17.08 o 
  -8   2   9      585.23      533.71     12.62 o 
  -7   2   9       78.26       73.85      4.77 o 
  -6   2   9      170.47      124.93      4.31 o 
  -5   2   9      543.26      614.48      9.69 o 
  -4   2   9     2146.62     1968.06     20.92 o 
  -3   2   9      899.15      965.11      9.69 o 
  -2   2   9      147.77      110.47      3.23 o 
  -1   2   9      409.23      450.32      8.31 o 
   0   2   9      180.22      336.93      5.69 o 
   1   2   9      420.35      462.01      6.77 o 
   2   2   9      164.60      121.54      4.31 o 
   3   2   9      943.70      994.49     12.31 o 
   4   2   9     2157.35     1992.37     24.46 o 
   5   2   9      530.81      587.56      9.54 o 
   6   2   9      191.64      146.00      4.77 o 
   7   2   9       75.50       52.16      4.46 o 
   8   2   9      581.43      506.94     10.62 o 
   9   2   9      806.30      793.10     17.69 o 
  10   2   9      461.09      455.25     20.15 o 
  11   2   9       26.46       26.00     14.00 o 
  12   2   9      103.70       56.77     15.39 o 
 -12   3   9       16.79       -4.62     16.92 o 
 -11   3   9      593.08      660.02     26.15 o 
 -10   3   9      274.11      248.62     12.31 o 
  -9   3   9     1409.76     1600.67     28.31 o 
  -8   3   9      865.99      837.87     15.85 o 
  -7   3   9     2058.13     2031.14     28.31 o 
  -6   3   9      399.92      401.71      9.38 o 
  -5   3   9     5359.31     5220.17     51.08 o 
  -4   3   9     1493.09     1365.27     17.39 o 
  -3   3   9     5964.73     6340.05     56.16 o 
  -2   3   9     2541.25     2887.63     29.54 o 
  -1   3   9    10713.90    10012.01     94.16 o 
   0   3   9        2.74        3.08      3.08 o 
   1   3   9    10905.18    10256.79     87.39 o 
   2   3   9     2442.75     2733.78     28.77 o 
   3   3   9     6008.50     6383.89     62.62 o 
   4   3   9     1455.52     1353.58     14.46 o 
   5   3   9     5235.49     5096.16     50.46 o 
   6   3   9      386.77      390.78      9.23 o 
   7   3   9     2193.28     2142.22     32.62 o 
   8   3   9      847.69      808.64     17.85 o 
   9   3   9     1416.91     1588.20     28.15 o 
  10   3   9      264.63      232.78     16.77 o 
  11   3   9      547.71      566.79     24.31 o 
  12   3   9       18.25       21.39     16.77 o 
 -12   4   9       77.54       49.23     15.39 o 
 -11   4   9      110.88      108.00     12.31 o 
 -10   4   9       10.36       10.92      7.69 o 
  -9   4   9      802.04      835.72     20.46 o 
  -8   4   9       96.89      106.46      8.15 o 
  -7   4   9     2124.46     2354.23     34.31 o 
  -6   4   9       72.44       62.77      4.31 o 
  -5   4   9      344.63      267.55      6.46 o 
  -4   4   9      330.15      314.32      8.31 o 
  -3   4   9     2582.68     2721.47     28.62 o 
  -2   4   9     1457.85     1322.04     14.31 o 
  -1   4   9      445.46      380.01      6.15 o 
   0   4   9     6335.55     6547.90     57.08 o 
   1   4   9      459.12      393.86      6.15 o 
   2   4   9     1401.55     1246.19     16.62 o 
   3   4   9     2642.67     2795.63     29.08 o 
   4   4   9      360.83      344.16      7.23 o 
   5   4   9      350.70      267.55      6.46 o 
   6   4   9       69.83       73.85      4.77 o 
   7   4   9     2109.21     2331.46     34.15 o 
   8   4   9      118.06      117.23      7.69 o 
   9   4   9      750.96      734.64     19.08 o 
  10   4   9       19.92       22.92     12.46 o 
  11   4   9      108.62       86.46     18.15 o 
  12   4   9       87.47       61.54     17.23 o 
 -12   5   9       22.87       13.85     24.62 o 
 -11   5   9      410.00      438.78     21.39 o 
 -10   5   9       27.45       39.85     10.92 o 
  -9   5   9       53.88       64.62      9.54 o 
  -8   5   9      185.40      167.54      9.08 o 
  -7   5   9      330.47      307.39      9.69 o 
  -6   5   9      942.18      987.11     14.77 o 
  -5   5   9      918.59      874.64     13.85 o 
  -4   5   9     3049.96     3119.79     30.62 o 
  -3   5   9     4343.95     4503.99     42.16 o 
  -2   5   9      891.28      912.18     11.85 o 
  -1   5   9     3813.38     3517.19     37.23 o 
   0   5   9       95.16      112.16      4.92 o 
   1   5   9     3833.48     3573.34     32.77 o 
   2   5   9      887.19      926.49     14.31 o 
   3   5   9     4444.65     4695.53     48.31 o 
   4   5   9     3059.90     3159.33     35.23 o 
   5   5   9      810.20      756.02     12.92 o 
   6   5   9      934.90      962.65     17.08 o 
   7   5   9      431.77      419.24     11.23 o 
   8   5   9      173.69      148.77      9.54 o 
   9   5   9       53.70       75.08     12.31 o 
  10   5   9       25.25       27.69     15.23 o 
  11   5   9      385.74      392.32     26.46 o 
  12   5   9       17.25       52.16     19.85 o 
 -11   6   9       54.49       64.62     13.85 o 
 -10   6   9      336.15      306.01     17.85 o 
  -9   6   9      192.68      190.62     14.15 o 
  -8   6   9      256.69      230.47     11.85 o 
  -7   6   9      175.92      158.47      6.00 o 
  -6   6   9      691.04      724.02     12.62 o 
  -5   6   9      205.43      200.47      7.85 o 
  -4   6   9     1550.00     1492.66     21.23 o 
  -3   6   9       16.08        6.15      3.08 o 
  -2   6   9     4082.57     3845.66     38.92 o 
  -1   6   9     1817.34     1878.52     20.46 o 
   0   6   9      241.45      276.62      6.46 o 
   1   6   9     1838.19     1905.91     20.62 o 
   2   6   9     3952.22     3753.66     38.46 o 
   3   6   9       14.83        1.54      4.62 o 
   4   6   9     1429.45     1373.89     17.39 o 
   5   6   9      206.91      200.47      7.85 o 
   6   6   9      622.95      668.17     16.15 o 
   7   6   9      150.80      153.70      8.77 o 
   8   6   9      237.79      200.47      8.92 o 
   9   6   9      169.95      161.54     20.00 o 
  10   6   9      378.92      389.24     23.23 o 
  11   6   9       42.00       33.69     15.54 o 
 -11   7   9      147.38      135.70     18.31 o 
 -10   7   9       38.68       49.23     13.69 o 
  -9   7   9      433.80      384.63     20.00 o 
  -8   7   9      196.06      161.54     14.00 o 
  -7   7   9      312.83      292.47     12.00 o 
  -6   7   9        1.91       -4.62      6.31 o 
  -5   7   9     1107.43     1145.88     21.23 o 
  -4   7   9      234.95      253.55      8.77 o 
  -3   7   9     2055.02     1947.14     24.31 o 
  -2   7   9      494.64      533.71     10.92 o 
  -1   7   9     1537.27     1638.51     19.08 o 
   0   7   9     2381.51     2308.69     26.46 o 
   1   7   9     1548.35     1692.98     22.62 o 
   2   7   9      520.44      553.86     11.08 o 
   3   7   9     1848.98     1814.52     23.39 o 
   4   7   9      213.25      228.01      9.54 o 
   5   7   9      933.76      989.57     17.23 o 
   6   7   9        1.56        3.08      6.15 o 
   7   7   9      265.91      283.09     10.62 o 
   8   7   9      185.66      146.00     12.31 o 
   9   7   9      497.59      448.63     21.54 o 
  10   7   9       42.21       50.92     18.46 o 
  11   7   9      171.13      169.54     21.39 o 
 -10   8   9      510.90      548.33     27.54 o 
  -9   8   9       28.30       18.62     13.85 o 
  -8   8   9     1151.92     1274.04     36.46 o 
  -7   8   9      189.17      190.62     14.15 o 
  -6   8   9      152.04      147.85     10.46 o 
  -5   8   9      136.98      173.70      9.23 o 
  -4   8   9      985.30      940.80     19.23 o 
  -3   8   9        3.57        7.69      4.62 o 
  -2   8   9      651.59      662.02     14.15 o 
  -1   8   9       29.32       44.46      4.77 o 
   0   8   9      925.89      888.64     16.31 o 
   1   8   9       26.93       49.23      4.46 o 
   2   8   9      674.59      664.02     16.15 o 
   3   8   9        6.23        1.54      6.15 o 
   4   8   9     1055.24     1077.88     23.23 o 
   5   8   9      158.63      176.77      9.38 o 
   6   8   9      171.20      163.54     11.08 o 
   7   8   9      184.03      202.78     12.31 o 
   8   8   9     1101.99     1215.88     30.15 o 
   9   8   9       21.45       -1.54     14.00 o 
  10   8   9      485.75      470.48     32.31 o 
 -10   9   9      129.75      146.00     19.85 o 
  -9   9   9      262.54      229.24     20.15 o 
  -8   9   9       61.59       56.77     15.39 o 
  -7   9   9      726.79      777.72     26.31 o 
  -6   9   9       54.97       38.46     10.77 o 
  -5   9   9      984.63     1032.03     22.62 o 
  -4   9   9      289.29      292.47     12.00 o 
  -3   9   9      747.86      682.48     16.46 o 
  -2   9   9      365.44      284.47     10.62 o 
  -1   9   9      810.37      849.26     16.00 o 
   0   9   9       61.34       69.08      5.85 o 
   1   9   9      773.38      808.64     17.85 o 
   2   9   9      386.11      321.24     12.62 o 
   3   9   9      727.06      682.48     18.46 o 
   4   9   9      298.60      307.39     13.69 o 
   5   9   9     1086.59     1169.88     29.54 o 
   6   9   9       62.72       36.92     10.92 o 
   7   9   9      676.90      700.95     20.77 o 
   8   9   9       52.77       32.31     12.46 o 
   9   9   9      203.80      147.85     22.00 o 
  10   9   9      109.41       86.46     27.69 o 
  -9  10   9      149.10      112.16     20.00 o 
  -8  10   9      282.54      284.47     22.46 o 
  -7  10   9      130.02      112.16     15.85 o 
  -6  10   9      660.83      648.02     26.00 o 
  -5  10   9       96.14       61.54     12.31 o 
  -4  10   9      843.38      972.34     24.46 o 
  -3  10   9      634.41      583.86     15.23 o 
  -2  10   9      703.71      795.41     19.85 o 
  -1  10   9      109.76       98.46      7.85 o 
   0  10   9      249.26      194.93      8.77 o 
   1  10   9      107.47      108.00      7.38 o 
   2  10   9      666.98      719.87     21.08 o 
   3  10   9      648.58      583.86     20.92 o 
   4  10   9      793.01      858.49     25.23 o 
   5  10   9      107.07      108.93     15.54 o 
   6  10   9      641.31      626.17     25.54 o 
   7  10   9      146.91      172.62     18.62 o 
   8  10   9      303.57      284.47     21.23 o 
   9  10   9      140.03      133.85     26.31 o 
  -8  11   9      180.85      175.70     19.69 o 
  -7  11   9      338.00      338.47     24.46 o 
  -6  11   9      183.55      170.62     18.46 o 
  -5  11   9      133.60      140.31     18.62 o 
  -4  11   9      150.65      148.77     13.39 o 
  -3  11   9      988.00     1067.57     28.15 o 
  -2  11   9       46.66       49.23      9.38 o 
  -1  11   9     1469.32     1616.36     31.54 o 
   0  11   9       34.13       36.92      7.69 o 
   1  11   9     1382.47     1498.82     36.46 o 
   2  11   9       42.48       59.69     12.15 o 
   3  11   9      940.13      992.03     29.69 o 
   4  11   9      144.01      112.16     14.15 o 
   5  11   9      137.84      164.47     17.08 o 
   6  11   9      178.79      163.54     17.08 o 
   7  11   9      357.02      360.47     20.92 o 
   8  11   9      185.31      214.01     22.92 o 
  -7  12   9       25.32       36.92     17.23 o 
  -6  12   9      646.03      620.33     33.23 o 
  -5  12   9       22.55       24.46     18.15 o 
  -4  12   9      434.94      432.17     24.46 o 
  -3  12   9       59.25       41.39     12.15 o 
  -2  12   9      790.65      870.03     25.39 o 
  -1  12   9       79.79       90.77     10.46 o 
   0  12   9      798.02      833.41     27.23 o 
   1  12   9       85.59       70.46     13.85 o 
   2  12   9      763.15      824.33     31.54 o 
   3  12   9       56.24       47.69     14.15 o 
   4  12   9      410.19      361.86     20.92 o 
   5  12   9       24.40       39.85     16.77 o 
   6  12   9      627.26      690.64     30.92 o 
   7  12   9       30.46       35.54     20.15 o 
  -5  13   9      144.54      144.93     21.69 o 
  -4  13   9       87.68       65.85     18.46 o 
  -3  13   9       82.19       64.62     18.31 o 
  -2  13   9      346.57      338.47     23.08 o 
  -1  13   9       44.40       26.00     14.00 o 
   0  13   9      114.62      161.54     22.00 o 
   1  13   9       33.43       -6.15     15.39 o 
   2  13   9      350.77      297.86     20.31 o 
   3  13   9       73.51       72.46     16.77 o 
   4  13   9       89.67       82.77     17.08 o 
   5  13   9      162.94      152.62     20.31 o 
  -3  14   9      104.20       95.39     26.00 o 
  -2  14   9      407.05      425.71     32.31 o 
  -1  14   9      110.67      101.54     21.39 o 
   0  14   9      499.41      477.25     29.08 o 
   1  14   9      111.91       80.00     18.31 o 
   2  14   9      460.53      480.78     32.62 o 
   3  14   9      100.64       55.54     19.85 o 
   0   0  10     1290.54     1462.51     27.08 o 
   1   0  10     7718.02     7575.62     75.08 o 
   2   0  10      273.57      384.63      6.15 o 
   3   0  10     6413.11     5642.02     53.08 o 
   4   0  10     4438.74     4414.91     41.69 o 
   5   0  10     4118.45     4229.36     45.85 o 
   6   0  10     2140.12     2473.62     27.39 o 
   7   0  10      925.12      989.57     17.23 o 
   8   0  10     1447.64     1394.35     26.31 o 
   9   0  10       47.89       30.62      7.85 o 
  10   0  10      324.86      264.93     15.39 o 
  11   0  10      605.56      612.63     25.23 o 
  12   0  10       15.21       16.92     13.85 o 
 -12   1  10      279.88      261.09     22.77 o 
 -11   1  10      130.71      132.00     15.39 o 
 -10   1  10       35.31       59.69     10.92 o 
  -9   1  10       59.83       46.00      7.38 o 
  -8   1  10      166.54      167.54      6.15 o 
  -7   1  10       54.62       53.85      4.62 o 
  -6   1  10     4188.13     4290.75     46.31 o 
  -5   1  10      241.92      223.39      5.85 o 
  -4   1  10     1152.43     1316.35     14.31 o 
  -3   1  10       51.66       98.46      3.08 o 
  -2   1  10     1717.57     1824.52     20.15 o 
  -1   1  10     1694.01     1673.59     19.23 o 
   0   1  10       40.32       12.15      3.08 o 
   1   1  10     1731.26     1718.82     19.54 o 
   2   1  10     1750.62     1895.60     23.85 o 
   3   1  10       45.54       87.85      4.46 o 
   4   1  10     1195.74     1356.50     17.39 o 
   5   1  10      227.57      206.16      4.46 o 
   6   1  10     4279.60     4414.91     41.69 o 
   7   1  10       43.90       52.16      2.77 o 
   8   1  10      192.70      176.77      6.31 o 
   9   1  10       79.23       61.54      7.38 o 
  10   1  10       30.42       29.23     10.62 o 
  11   1  10      134.43      144.93     17.08 o 
  12   1  10      258.39      251.08     23.69 o 
 -12   2  10      112.13       96.93     13.85 o 
 -11   2  10      214.15      187.39     17.23 o 
 -10   2  10      301.92      287.09     17.23 o 
  -9   2  10     1090.24     1108.96     20.92 o 
  -8   2  10      149.81      167.54      6.15 o 
  -7   2  10     2318.58     2305.00     33.85 o 
  -6   2  10     1994.16     2098.84     25.23 o 
  -5   2  10     3890.25     3801.97     38.77 o 
  -4   2  10     6567.91     6598.67     63.69 o 
  -3   2  10      190.52      138.47      4.62 o 
  -2   2  10     3878.26     4012.74     39.69 o 
  -1   2  10     1641.36     1480.66     18.15 o 
   0   2  10     4262.09     4132.90     45.39 o 
   1   2  10     1536.49     1388.51     14.62 o 
   2   2  10     3696.02     3845.66     38.92 o 
   3   2  10      217.48      155.54      4.92 o 
   4   2  10     6109.46     6197.12     55.54 o 
   5   2  10     4019.26     3918.89     39.23 o 
   6   2  10     1807.14     1888.83     20.46 o 
   7   2  10     2101.29     2138.53     29.08 o 
   8   2  10      119.38      125.85      6.15 o 
   9   2  10      943.64      919.26     21.39 o 
  10   2  10      308.43      336.93     20.15 o 
  11   2  10      206.77      193.85     16.46 o 
  12   2  10      131.54      117.23     21.23 o 
 -12   3  10       33.64       22.92     13.85 o 
 -11   3  10       36.39       41.39     12.15 o 
 -10   3  10      268.18      252.32     14.92 o 
  -9   3  10        1.28       13.85      6.15 o 
  -8   3  10      455.47      442.01     11.54 o 
  -7   3  10      276.50      276.62      9.08 o 
  -6   3  10      124.76      147.85      4.77 o 
  -5   3  10     1878.12     1768.06     23.08 o 
  -4   3  10     1175.97     1240.65     16.62 o 
  -3   3  10     5690.12     6043.73     54.92 o 
  -2   3  10       52.72       98.46      4.62 o 
  -1   3  10     3131.63     3115.33     35.08 o 
   0   3  10     2362.75     2109.61     21.69 o 
   1   3  10     3173.12     3185.79     30.92 o 
   2   3  10       51.94       90.77      4.46 o 
   3   3  10     5721.77     6147.89     61.54 o 
   4   3  10     1240.46     1299.43     14.15 o 
   5   3  10     1901.88     1784.52     23.23 o 
   6   3  10      109.82      135.70      4.62 o 
   7   3  10      268.71      266.32      8.92 o 
   8   3  10      501.99      473.86     10.31 o 
   9   3  10        0.05       -3.08      7.69 o 
  10   3  10      259.23      274.01     18.15 o 
  11   3  10       25.51       27.69     12.31 o 
  12   3  10       32.24       26.00     16.77 o 
 -12   4  10      152.20      132.00     18.00 o 
 -11   4  10      207.96      170.62     17.39 o 
 -10   4  10      823.24      888.64     25.69 o 
  -9   4  10      381.42      440.32     14.77 o 
  -8   4  10       60.27       58.46      6.00 o 
  -7   4  10      125.60      132.00      8.15 o 
  -6   4  10      158.55      119.70      4.31 o 
  -5   4  10     1481.71     1400.20     17.54 o 
  -4   4  10     2471.80     2684.70     28.46 o 
  -3   4  10     3971.39     4224.13     40.77 o 
  -2   4  10     6690.53     7412.54     67.54 o 
  -1   4  10     2478.72     2335.15     26.46 o 
   0   4  10     2247.16     1807.90     20.00 o 
   1   4  10     2318.55     2167.76     21.85 o 
   2   4  10     6930.76     7630.24     68.46 o 
   3   4  10     3928.24     4148.13     45.54 o 
   4   4  10     2725.63     2951.17     29.85 o 
   5   4  10     1395.37     1353.58     17.39 o 
   6   4  10      174.98      159.54      4.92 o 
   7   4  10      130.06      125.85      7.85 o 
   8   4  10       31.53       12.15      6.00 o 
   9   4  10      298.29      347.09     16.00 o 
  10   4  10      732.84      726.18     36.00 o 
  11   4  10      160.80      197.24     22.00 o 
  12   4  10      137.25       55.54     23.39 o 
 -12   5  10       16.19       -1.54     15.54 o 
 -11   5  10      611.66      634.17     25.69 o 
 -10   5  10      115.38       84.93     12.31 o 
  -9   5  10      844.80      874.64     25.54 o 
  -8   5  10      725.00      813.10     20.15 o 
  -7   5  10      785.42      826.64     15.85 o 
  -6   5  10     1412.84     1471.59     21.08 o 
  -5   5  10      263.42      287.09      6.62 o 
  -4   5  10     1041.48      967.42     14.62 o 
  -3   5  10      696.93      626.17      9.85 o 
  -2   5  10      833.94     1026.96     12.62 o 
  -1   5  10     2641.69     2799.78     29.08 o 
   0   5  10      154.65      173.70      4.15 o 
   1   5  10     2593.85     2737.93     28.77 o 
   2   5  10      736.59      881.57     14.00 o 
   3   5  10      697.34      628.17      9.85 o 
   4   5  10      930.32      865.41     13.85 o 
   5   5  10      232.35      241.24      7.38 o 
   6   5  10     1300.71     1365.27     23.23 o 
   7   5  10      859.47      936.03     16.77 o 
   8   5  10      677.06      743.10     19.23 o 
   9   5  10      867.38      893.26     32.77 o 
  10   5  10      121.50       64.62     15.08 o 
  11   5  10      636.55      756.02     34.46 o 
  12   5  10       28.87       29.23     20.00 o 
 -11   6  10       77.42      113.85     15.08 o 
 -10   6  10       84.63       46.00     12.31 o 
  -9   6  10      497.31      535.56     20.00 o 
  -8   6  10      749.04      751.72     25.85 o 
  -7   6  10      518.11      453.55     10.00 o 
  -6   6  10      353.60      350.01      7.38 o 
  -5   6  10      234.11      253.55      8.77 o 
  -4   6  10     2434.12     2438.69     30.92 o 
  -3   6  10     3257.31     3257.03     35.85 o 
  -2   6  10      502.80      530.17      9.08 o 
  -1   6  10     4310.98     4285.67     41.08 o 
   0   6  10     2777.90     2998.25     34.31 o 
   1   6  10     4448.88     4425.37     46.92 o 
   2   6  10      605.42      636.02     11.85 o 
   3   6  10     3150.12     3163.79     35.23 o 
   4   6  10     2480.85     2489.31     27.39 o 
   5   6  10      288.53      315.70      9.69 o 
   6   6  10      303.32      285.86      9.23 o 
   7   6  10      619.19      548.33     14.77 o 
   8   6  10      747.77      766.79     17.39 o 
   9   6  10      593.48      566.79     24.31 o 
  10   6  10      117.92      123.23     20.00 o 
  11   6  10       85.26       78.62     16.62 o 
 -11   7  10      150.42      113.85     18.46 o 
 -10   7  10      489.51      467.09     23.69 o 
  -9   7  10       25.63       -3.08     12.31 o 
  -8   7  10      446.31      480.78     20.62 o 
  -7   7  10      221.93      204.93     11.23 o 
  -6   7  10      765.21      835.72     18.15 o 
  -5   7  10      623.23      662.02     16.15 o 
  -4   7  10      483.93      480.78     12.00 o 
  -3   7  10      104.11      112.16      5.85 o 
  -2   7  10      493.70      430.48      9.69 o 
  -1   7  10      162.47      146.00      5.69 o 
   0   7  10       19.06       20.00      4.62 o 
   1   7  10      195.59      178.93      6.31 o 
   2   7  10      428.44      363.40      8.92 o 
   3   7  10      145.94      136.62      7.38 o 
   4   7  10      449.58      433.86     13.08 o 
   5   7  10      683.54      749.56     17.23 o 
   6   7  10      746.59      782.18     17.54 o 
   7   7  10      178.06      183.08      9.54 o 
   8   7  10      433.36      440.32     16.46 o 
   9   7  10       15.75       -3.08     15.54 o 
  10   7  10      532.43      526.48     28.77 o 
  11   7  10      155.63      127.54     21.23 o 
 -10   8  10       55.12       64.62     17.08 o 
  -9   8  10      442.67      455.25     23.39 o 
  -8   8  10       89.62       73.85     14.15 o 
  -7   8  10      518.82      519.40     21.39 o 
  -6   8  10      987.24     1077.88     25.69 o 
  -5   8  10     1732.83     1797.90     33.23 o 
  -4   8  10      147.90      141.24      9.38 o 
  -3   8  10     1112.33     1024.49     17.54 o 
  -2   8  10      534.09      465.40     10.15 o 
  -1   8  10       84.87       93.85      6.15 o 
   0   8  10     1373.92     1575.59     21.85 o 
   1   8  10      137.64      133.85      7.23 o 
   2   8  10      554.87      480.78     13.69 o 
   3   8  10     1149.46     1077.88     25.69 o 
   4   8  10      202.42      194.93     10.92 o 
   5   8  10     1705.15     1834.67     36.92 o 
   6   8  10     1015.96     1064.96     25.54 o 
   7   8  10      496.90      506.94     17.69 o 
   8   8  10       92.70       72.46     12.00 o 
   9   8  10      406.46      401.71     25.23 o 
  10   8  10       69.86       42.92     20.00 o 
 -10   9  10      485.02      505.09     31.69 o 
  -9   9  10       59.26       56.77     15.39 o 
  -8   9  10      169.08      173.70     16.62 o 
  -7   9  10      262.46      261.09     19.08 o 
  -6   9  10      219.49      198.31     15.54 o 
  -5   9  10      397.72      380.01     15.23 o 
  -4   9  10       30.01       35.54      9.38 o 
  -3   9  10       99.38       98.46      7.85 o 
  -2   9  10      171.07      167.54      9.08 o 
  -1   9  10       34.33       42.92      6.15 o 
   0   9  10      925.58      933.57     19.23 o 
   1   9  10       15.44       21.39      4.77 o 
   2   9  10      153.29      172.62     10.31 o 
   3   9  10      132.14      110.47      9.08 o 
   4   9  10       47.07       56.77      9.38 o 
   5   9  10      436.46      453.55     15.08 o 
   6   9  10      229.60      192.78     12.00 o 
   7   9  10      276.70      248.62     13.54 o 
   8   9  10      196.57      206.16     16.92 o 
   9   9  10       43.91       44.46     18.31 o 
  10   9  10      470.17      443.71     34.77 o 
  -9  10  10        5.16        4.62     18.62 o 
  -8  10  10       74.41       90.77     17.23 o 
  -7  10  10      117.71      146.00     17.08 o 
  -6  10  10       45.30       41.39     12.15 o 
  -5  10  10      372.80      357.40     16.31 o 
  -4  10  10      419.22      445.24     16.62 o 
  -3  10  10      778.40      775.56     19.69 o 
  -2  10  10      321.25      303.24     12.31 o 
  -1  10  10     1393.28     1365.27     26.15 o 
   0  10  10      561.97      599.10     17.23 o 
   1  10  10     1371.36     1382.66     26.31 o 
   2  10  10      386.42      356.01     14.77 o 
   3  10  10      739.04      707.25     22.92 o 
   4  10  10      492.66      506.94     21.23 o 
   5  10  10      367.77      350.01     20.62 o 
   6  10  10       52.74       42.92     13.85 o 
   7  10  10      133.64      148.77     17.23 o 
   8  10  10       66.89       70.46     15.08 o 
   9  10  10        6.14        3.08     23.23 o 
  -8  11  10      222.75      207.24     21.39 o 
  -7  11  10      117.17      121.54     19.85 o 
  -6  11  10      497.31      526.48     26.92 o 
  -5  11  10      228.57      214.01     19.54 o 
  -4  11  10      257.06      291.09     18.77 o 
  -3  11  10      439.08      506.94     17.69 o 
  -2  11  10      409.19      400.17     17.23 o 
  -1  11  10      273.05      251.08     11.23 o 
   0  11  10      637.94      628.17     17.69 o 
   1  11  10      255.33      241.24     15.85 o 
   2  11  10      391.02      387.70     18.46 o 
   3  11  10      386.31      445.24     21.54 o 
   4  11  10      270.28      304.63     17.85 o 
   5  11  10      206.70      219.85     18.62 o 
   6  11  10      497.70      539.25     25.54 o 
   7  11  10      124.20       78.62     16.62 o 
   8  11  10      232.34      220.93     23.39 o 
  -7  12  10       15.54       36.92     17.23 o 
  -6  12  10       32.24       30.62     16.92 o 
  -5  12  10       50.28       52.16     18.62 o 
  -4  12  10      345.28      372.47     21.23 o 
  -3  12  10       80.29      131.23     17.08 o 
  -2  12  10      588.56      692.64     22.77 o 
  -1  12  10       67.44       80.00     14.00 o 
   0  12  10        2.91       -4.62     12.31 o 
   1  12  10       51.90       55.54     14.00 o 
   2  12  10      547.51      614.48     27.23 o 
   3  12  10       56.23       59.69     15.23 o 
   4  12  10      323.34      363.40     20.92 o 
   5  12  10       73.24       55.54     16.92 o 
   6  12  10       25.21      -13.85     15.54 o 
   7  12  10       19.93       24.46     19.85 o 
  -5  13  10      265.46      252.32     24.92 o 
  -4  13  10      121.54      136.62     18.31 o 
  -3  13  10      170.76      144.93     24.62 o 
  -2  13  10      255.24      251.08     23.69 o 
  -1  13  10      335.66      335.55     21.54 o 
   0  13  10      816.74      872.34     37.08 o 
   1  13  10      388.34      364.93     24.00 o 
   2  13  10      295.74      281.86     23.69 o 
   3  13  10      187.22      184.16     20.15 o 
   4  13  10      127.97      132.00     18.00 o 
   5  13  10      263.65      257.39     22.62 o 
  -2  14  10       71.20       41.39     21.69 o 
  -1  14  10       54.16       47.69     21.69 o 
   0  14  10        0.37        4.62     20.15 o 
   1  14  10       56.48       58.46     19.85 o 
   2  14  10       84.30       61.54     21.54 o 
   1   0  11     3667.15     3338.11     36.31 o 
   2   0  11     3283.82     3826.12     38.77 o 
   3   0  11     5901.30     6804.22     58.31 o 
   4   0  11       13.88        7.69      3.08 o 
   5   0  11      568.31      700.95     10.46 o 
   6   0  11        0.61        0.00     15.39 o 
   7   0  11      646.39      734.64     10.62 o 
   8   0  11      240.59      202.78      8.92 o 
   9   0  11      154.85      163.54      9.08 o 
  10   0  11      374.47      378.47     18.31 o 
  11   0  11      403.38      363.40     22.46 o 
  12   0  11      268.23      225.70     21.23 o 
 -12   1  11      312.52      338.47     26.00 o 
 -11   1  11      200.94      211.70     17.08 o 
 -10   1  11      450.64      427.24     19.39 o 
  -9   1  11      367.01      345.70     11.69 o 
  -8   1  11     2557.93     2640.24     40.31 o 
  -7   1  11      569.72      531.86     10.92 o 
  -6   1  11     1119.92     1204.96     16.31 o 
  -5   1  11      777.34      640.02      9.85 o 
  -4   1  11     3728.92     3549.96     32.77 o 
  -3   1  11     1167.90     1221.42     13.69 o 
  -2   1  11     3848.49     3221.33     31.23 o 
  -1   1  11     1264.62     1359.43     17.39 o 
   0   1  11    11426.64    11685.75    127.23 o 
   1   1  11     1390.44     1507.89     21.39 o 
   2   1  11     3659.01     3032.71     34.62 o 
   3   1  11     1160.51     1243.42     16.62 o 
   4   1  11     3422.12     3199.18     35.54 o 
   5   1  11      819.71      674.18     10.15 o 
   6   1  11     1083.22     1202.35     16.31 o 
   7   1  11      503.58      460.32     10.15 o 
   8   1  11     2497.98     2576.08     35.85 o 
   9   1  11      322.43      291.09     12.00 o 
  10   1  11      500.02      482.48     20.62 o 
  11   1  11      178.96      189.54     18.31 o 
  12   1  11      336.17      334.16     25.85 o 
 -12   2  11       66.05       84.93     18.77 o 
 -11   2  11        2.63       24.46     12.46 o 
 -10   2  11      148.97      147.85     17.23 o 
  -9   2  11       93.96      101.54      6.31 o 
  -8   2  11      553.64      539.25     12.77 o 
  -7   2  11     1074.88     1044.65     17.69 o 
  -6   2  11      172.60      147.85      4.77 o 
  -5   2  11     2319.21     2289.92     26.31 o 
  -4   2  11      730.27      694.79      8.31 o 
  -3   2  11     3559.41     3865.05     39.08 o 
  -2   2  11      111.65      108.00      3.23 o 
  -1   2  11     1354.42     1471.59     18.00 o 
   0   2  11       28.68        0.00     15.39 o 
   1   2  11     1406.27     1495.74     18.15 o 
   2   2  11      116.12      108.93      4.92 o 
   3   2  11     3655.00     4012.74     39.69 o 
   4   2  11      724.45      670.18     10.15 o 
   5   2  11     2338.90     2289.92     26.31 o 
   6   2  11      158.82      127.54      4.46 o 
   7   2  11     1061.88     1014.34     17.54 o 
   8   2  11      574.99      530.17     12.62 o 
   9   2  11       79.68       80.00      9.08 o 
  10   2  11      165.94      166.47     18.15 o 
  11   2  11        1.61       -6.15     16.92 o 
  12   2  11       66.05       46.00     20.15 o 
 -12   3  11       86.88       80.00     15.39 o 
 -11   3  11       81.42       52.16     12.46 o 
 -10   3  11      938.18     1014.34     24.92 o 
  -9   3  11      471.02      437.09     14.77 o 
  -8   3  11      798.48      831.10     15.85 o 
  -7   3  11      895.17      900.34     16.46 o 
  -6   3  11     3468.40     3338.11     36.31 o 
  -5   3  11     2356.23     2461.92     31.08 o 
  -4   3  11      466.38      422.47      6.46 o 
  -3   3  11     1661.38     1480.66     18.15 o 
  -2   3  11     6598.46     7026.07     65.69 o 
  -1   3  11      920.58      844.80     11.38 o 
   0   3  11      241.25      148.77      4.77 o 
   1   3  11      861.29      808.64     11.23 o 
   2   3  11     6868.20     7405.77     74.31 o 
   3   3  11     1594.93     1406.04     17.69 o 
   4   3  11      514.60      472.17      8.46 o 
   5   3  11     2321.66     2430.85     30.92 o 
   6   3  11     3547.89     3406.42     41.23 o 
   7   3  11      837.82      849.26     16.00 o 
   8   3  11      830.79      806.49     17.85 o 
   9   3  11      438.68      357.40     13.39 o 
  10   3  11      879.05      977.26     31.85 o 
  11   3  11      103.35       58.46     15.54 o 
  12   3  11       79.25       56.77     17.08 o 
 -12   4  11       17.08       16.92     16.77 o 
 -11   4  11       45.97       18.62     15.54 o 
 -10   4  11      109.91       87.85     11.08 o 
  -9   4  11      123.44      125.85     10.62 o 
  -8   4  11       96.39      113.85      7.54 o 
  -7   4  11        6.85        6.15      3.08 o 
  -6   4  11      232.92      240.01      7.23 o 
  -5   4  11     1591.69     1791.13     23.23 o 
  -4   4  11      247.93      219.85      5.85 o 
  -3   4  11     1750.80     1804.52     20.00 o 
  -2   4  11       19.19        4.62      3.08 o 
  -1   4  11     2252.58     2052.37     24.92 o 
   0   4  11      156.45      235.24      6.00 o 
   1   4  11     2428.05     2215.45     22.15 o 
   2   4  11       29.01       15.39      3.08 o 
   3   4  11     1885.50     1919.60     24.00 o 
   4   4  11      225.40      216.31      5.85 o 
   5   4  11     1700.42     1947.14     24.31 o 
   6   4  11      206.99      209.55      5.69 o 
   7   4  11       13.89       10.92      6.15 o 
   8   4  11       92.00      101.54      7.85 o 
   9   4  11      148.08      170.62     12.31 o 
  10   4  11      116.27      103.23     16.77 o 
  11   4  11       37.55       36.92     20.00 o 
  12   4  11       10.88       44.46     19.85 o 
 -11   5  11       11.45       32.31     12.46 o 
 -10   5  11      360.12      414.47     20.77 o 
  -9   5  11      105.30       80.00     10.46 o 
  -8   5  11      402.39      443.71     13.23 o 
  -7   5  11       93.76       86.46      5.85 o 
  -6   5  11       72.27       65.85      6.31 o 
  -5   5  11      814.96      833.41     13.54 o 
  -4   5  11     3045.86     3297.49     36.00 o 
  -3   5  11     2573.09     2520.70     27.54 o 
  -2   5  11     5979.14     6246.66     55.85 o 
  -1   5  11     6967.82     7338.54     73.85 o 
   0   5  11    11907.82    11601.14    101.39 o 
   1   5  11     6976.05     7385.62     67.39 o 
   2   5  11     6263.90     6579.59     63.69 o 
   3   5  11     2577.54     2548.39     27.69 o 
   4   5  11     3230.60     3470.88     36.92 o 
   5   5  11      749.51      766.79     13.08 o 
   6   5  11       44.65       30.62      6.00 o 
   7   5  11       95.71       92.31      6.00 o 
   8   5  11      394.98      420.78     14.46 o 
   9   5  11      128.61      104.77     15.23 o 
  10   5  11      375.87      450.32     24.92 o 
  11   5  11       21.99       30.62     16.92 o 
 -11   6  11       83.32       61.54     15.39 o 
 -10   6  11        7.73       -6.15     12.15 o 
  -9   6  11      428.65      406.47     20.62 o 
  -8   6  11      574.68      600.94     21.23 o 
  -7   6  11      197.11      176.77      7.23 o 
  -6   6  11      896.86      802.03     13.39 o 
  -5   6  11      999.14     1049.73     20.31 o 
  -4   6  11     1055.29     1057.26     17.85 o 
  -3   6  11     1685.65     1520.05     21.39 o 
  -2   6  11      768.25      833.41     11.38 o 
  -1   6  11      513.33      574.33     11.23 o 
   0   6  11      344.33      254.78      7.54 o 
   1   6  11      479.53      559.40     11.08 o 
   2   6  11      781.31      847.10     13.69 o 
   3   6  11     1622.85     1453.58     20.92 o 
   4   6  11     1108.89     1111.57     20.92 o 
   5   6  11      901.72      996.95     17.39 o 
   6   6  11      943.05      849.26     16.00 o 
   7   6  11      194.51      194.93      8.77 o 
   8   6  11      549.70      576.17     13.23 o 
   9   6  11      455.86      440.32     21.39 o 
  10   6  11       18.04       21.39     18.46 o 
  11   6  11      106.80       92.31     18.15 o 
 -11   7  11        0.37      -15.23     15.23 o 
 -10   7  11      561.28      668.17     28.46 o 
  -9   7  11       39.27       49.23     12.15 o 
  -8   7  11      666.62      705.10     24.92 o 
  -7   7  11      113.20      117.23      9.38 o 
  -6   7  11     1191.02     1218.65     21.85 o 
  -5   7  11      587.97      608.63     15.54 o 
  -4   7  11      887.31      768.95     17.39 o 
  -3   7  11      409.32      375.40      9.08 o 
  -2   7  11     1267.40     1202.35     16.31 o 
  -1   7  11      311.96      228.01      5.85 o 
   0   7  11       91.18       61.54      4.92 o 
   1   7  11      355.09      261.09      7.54 o 
   2   7  11     1101.51     1001.88     17.39 o 
   3   7  11      475.91      446.94     11.54 o 
   4   7  11      766.90      672.18     16.31 o 
   5   7  11      670.33      711.41     16.77 o 
   6   7  11     1118.28     1186.04     24.31 o 
   7   7  11      100.98       92.31     10.62 o 
   8   7  11      703.27      749.56     21.54 o 
   9   7  11       48.89       65.85     17.23 o 
  10   7  11      622.78      686.48     32.92 o 
  11   7  11        0.72      -20.00     21.39 o 
 -10   8  11      105.44       96.93     15.39 o 
  -9   8  11      188.98      175.70     16.62 o 
  -8   8  11       48.45       36.92     12.46 o 
  -7   8  11      379.42      400.17     20.46 o 
  -6   8  11      303.75      315.70     15.39 o 
  -5   8  11      399.60      334.16     12.92 o 
  -4   8  11     1038.21     1175.27     24.15 o 
  -3   8  11      848.38      826.64     18.00 o 
  -2   8  11       69.08       47.69      6.00 o 
  -1   8  11      616.94      593.25     13.39 o 
   0   8  11     2225.17     2278.69     33.69 o 
   1   8  11      707.32      740.95     14.92 o 
   2   8  11       52.51       35.54      7.54 o 
   3   8  11      900.54      858.49     20.62 o 
   4   8  11      969.92     1080.34     23.23 o 
   5   8  11      477.64      453.55     13.39 o 
   6   8  11      260.65      247.39     12.31 o 
   7   8  11      348.72      348.63     14.62 o 
   8   8  11       61.28       55.54     10.46 o 
   9   8  11      143.96      155.54     19.54 o 
  10   8  11      121.21      136.62     21.08 o 
  -9   9  11      158.13      143.08     18.77 o 
  -8   9  11      423.51      401.71     25.23 o 
  -7   9  11      162.29      143.08     15.08 o 
  -6   9  11     1118.56     1302.20     36.77 o 
  -5   9  11      406.35      401.71     15.69 o 
  -4   9  11      567.96      563.09     16.77 o 
  -3   9  11      133.61      132.00      9.08 o 
  -2   9  11      248.55      216.31     10.46 o 
  -1   9  11      171.12      129.39      8.00 o 
   0   9  11      280.18      301.86     10.92 o 
   1   9  11      143.04      112.16      7.54 o 
   2   9  11      254.15      228.01     11.85 o 
   3   9  11      152.45      129.39     12.46 o 
   4   9  11      661.03      670.18     18.31 o 
   5   9  11      374.76      352.93     16.15 o 
   6   9  11     1132.42     1299.43     31.08 o 
   7   9  11      179.11      189.54     14.00 o 
   8   9  11      406.26      381.55     19.85 o 
   9   9  11      168.20      163.54     22.00 o 
  -9  10  11      132.78      141.24     19.54 o 
  -8  10  11       17.52       18.62     16.92 o 
  -7  10  11      291.07      247.39     19.69 o 
  -6  10  11        8.27       22.92     15.39 o 
  -5  10  11      225.59      198.31     15.54 o 
  -4  10  11       29.73       29.23     10.62 o 
  -3  10  11     1026.08     1111.57     23.54 o 
  -2  10  11       80.13       59.69      9.08 o 
  -1  10  11      771.28      743.10     19.23 o 
   0  10  11      118.97      144.93      9.38 o 
   1  10  11      794.16      779.87     17.54 o 
   2  10  11      104.79       95.39     12.31 o 
   3  10  11     1109.83     1180.65     29.69 o 
   4  10  11       36.30       29.23     10.62 o 
   5  10  11      274.74      272.62     16.77 o 
   6  10  11       13.67       18.62     13.85 o 
   7  10  11      358.52      338.47     20.15 o 
   8  10  11       18.85       29.23     12.31 o 
   9  10  11      133.77      108.00     24.46 o 
  -8  11  11      117.88       87.85     18.46 o 
  -7  11  11        6.61       -3.08     15.54 o 
  -6  11  11       81.93       70.46     15.08 o 
  -5  11  11      500.23      475.55     24.00 o 
  -4  11  11      504.33      508.63     24.77 o 
  -3  11  11      231.61      204.93     13.54 o 
  -2  11  11      475.31      489.40     20.77 o 
  -1  11  11      628.64      630.17     21.69 o 
   0  11  11      163.03      158.47     10.92 o 
   1  11  11      639.66      612.63     23.23 o 
   2  11  11      449.45      408.01     20.62 o 
   3  11  11      240.96      211.70     14.77 o 
   4  11  11      486.62      557.56     24.15 o 
   5  11  11      524.19      510.48     23.08 o 
   6  11  11       55.10       41.39     15.08 o 
   7  11  11        8.31       -6.15     13.69 o 
   8  11  11       96.38       78.62     18.77 o 
  -6  12  11      252.96      263.70     22.92 o 
  -5  12  11      881.33      902.80     37.69 o 
  -4  12  11       50.21       55.54     16.92 o 
  -3  12  11      353.57      335.55     21.54 o 
  -2  12  11      120.44      131.23     13.54 o 
  -1  12  11      282.42      236.47     16.92 o 
   0  12  11       12.85       -7.69     15.54 o 
   1  12  11      282.82      251.08     18.62 o 
   2  12  11      130.00      123.23     15.69 o 
   3  12  11      320.01      318.47     19.54 o 
   4  12  11       56.99       42.92     16.92 o 
   5  12  11      885.34      905.11     35.39 o 
   6  12  11      257.58      276.62     23.54 o 
  -5  13  11       31.03        6.15     15.39 o 
  -4  13  11      150.43      175.70     26.00 o 
  -3  13  11      148.86      124.93     24.62 o 
  -2  13  11       22.02        4.62     18.62 o 
  -1  13  11        6.84       -3.08     18.62 o 
   0  13  11       54.48       53.85     15.54 o 
   1  13  11        8.36       30.62     18.15 o 
   2  13  11       13.70        3.08     15.54 o 
   3  13  11      163.33      150.77     20.15 o 
   4  13  11      136.96       93.85     18.31 o 
   5  13  11       34.65       16.92     16.77 o 
  -2  14  11       60.44       44.46     23.08 o 
  -1  14  11      214.52      144.93     24.62 o 
   0  14  11       43.19       61.54     26.46 o 
   1  14  11      194.58      163.54     22.00 o 
   2  14  11       56.83       20.00     18.62 o 
   0   0  12     1952.68     1754.82     32.92 o 
   1   0  12     1808.75     1657.59     22.31 o 
   2   0  12      470.41      373.86      7.54 o 
   3   0  12       76.38      190.62      4.31 o 
   4   0  12      425.92      404.94      7.85 o 
   5   0  12     1116.09     1210.50     16.31 o 
   6   0  12      108.74      144.93      6.62 o 
   7   0  12      384.12      411.24      8.00 o 
   8   0  12     1176.34     1274.04     25.23 o 
   9   0  12      276.50      254.78     12.46 o 
  10   0  12      852.76      948.03     28.92 o 
  11   0  12       25.15       30.62     13.85 o 
  12   0  12      570.69      519.40     30.46 o 
 -12   1  12      139.90      127.54     20.31 o 
 -11   1  12       80.00       53.85     16.62 o 
 -10   1  12       27.93       30.62     12.15 o 
  -9   1  12        6.08       15.39      7.69 o 
  -8   1  12      167.66      173.70      6.15 o 
  -7   1  12     1073.46     1088.19     18.15 o 
  -6   1  12       22.48       32.31      3.08 o 
  -5   1  12      787.67      726.18     10.62 o 
  -4   1  12     1399.56     1382.66     17.54 o 
  -3   1  12      921.70     1026.96     15.08 o 
  -2   1  12     1435.56     1474.51     18.00 o 
  -1   1  12      535.83      475.55      6.77 o 
   0   1  12      355.97      453.55     10.00 o 
   1   1  12      534.66      484.17      8.62 o 
   2   1  12     1435.79     1483.59     21.08 o 
   3   1  12      914.56      999.42     14.92 o 
   4   1  12     1448.92     1441.58     17.85 o 
   5   1  12      806.40      764.64     13.08 o 
   6   1  12       29.42       39.85      2.92 o 
   7   1  12     1084.58     1108.96     20.92 o 
   8   1  12      208.96      201.54      7.85 o 
   9   1  12        4.38       -4.62      7.85 o 
  10   1  12       27.29       38.46     12.15 o 
  11   1  12       72.61       49.23     15.39 o 
  12   1  12      136.37      110.47     19.85 o 
 -12   2  12      260.21      229.24     21.39 o 
 -11   2  12       35.99       20.00     13.69 o 
 -10   2  12     1278.17     1489.74     39.39 o 
  -9   2  12        3.10       -1.54      4.62 o 
  -8   2  12     2286.88     2419.31     34.77 o 
  -7   2  12      176.24      169.54      8.15 o 
  -6   2  12     6669.60     7026.07     72.31 o 
  -5   2  12     1503.96     1556.97     18.62 o 
  -4   2  12     1783.31     1692.98     19.39 o 
  -3   2  12      159.48      146.00      4.77 o 
  -2   2  12     4911.49     4787.38     48.92 o 
  -1   2  12     2719.34     2612.08     32.00 o 
   0   2  12        8.08        3.08      4.77 o 
   1   2  12     2629.13     2489.31     27.39 o 
   2   2  12     4699.51     4604.61     47.85 o 
   3   2  12      134.45      131.23      6.31 o 
   4   2  12     2034.59     1909.29     24.00 o 
   5   2  12     1472.41     1538.51     18.46 o 
   6   2  12     6796.31     7178.07     73.08 o 
   7   2  12      188.00      166.47      6.00 o 
   8   2  12     2177.13     2267.46     33.69 o 
   9   2  12        2.01       -6.15      6.15 o 
  10   2  12     1197.42     1290.96     39.39 o 
  11   2  12       41.96       30.62     16.92 o 
  12   2  12      226.07      229.24     26.15 o 
 -12   3  12       32.54       65.85     19.69 o 
 -11   3  12       79.99       56.77     13.54 o 
 -10   3  12       83.35       95.39      9.23 o 
  -9   3  12       82.26       59.69      9.08 o 
  -8   3  12      489.39      477.25     12.00 o 
  -7   3  12      278.53      289.86      9.38 o 
  -6   3  12     1065.52     1127.27     15.85 o 
  -5   3  12      876.33      817.56     13.39 o 
  -4   3  12      129.00      143.08      4.77 o 
  -3   3  12       50.46       55.54      2.92 o 
  -2   3  12      727.17      756.02     10.77 o 
  -1   3  12      650.97      730.33     10.62 o 
   0   3  12     1938.82     2245.15     26.00 o 
   1   3  12      623.00      678.33     10.15 o 
   2   3  12      756.09      766.79     10.92 o 
   3   3  12       65.50       64.62      4.46 o 
   4   3  12      137.97      138.47      6.46 o 
   5   3  12      869.70      793.10     13.23 o 
   6   3  12     1116.66     1183.27     16.15 o 
   7   3  12      280.87      253.55      8.77 o 
   8   3  12      525.65      491.09     13.85 o 
   9   3  12       69.38       42.92     10.77 o 
  10   3  12       95.58       70.46     15.08 o 
  11   3  12       69.22       61.54     18.46 o 
  12   3  12       20.34       10.92     20.15 o 
 -12   4  12      360.98      301.86     25.85 o 
 -11   4  12      328.57      409.71     25.39 o 
 -10   4  12      653.71      664.02     22.31 o 
  -9   4  12      227.41      248.62     12.31 o 
  -8   4  12     2456.54     2438.69     38.77 o 
  -7   4  12      530.68      535.56     10.92 o 
  -6   4  12     1888.98     1950.68     24.31 o 
  -5   4  12     2076.33     2027.60     24.77 o 
  -4   4  12     4914.29     4979.23     55.39 o 
  -3   4  12      605.32      751.72     10.77 o 
  -2   4  12     3288.09     3243.64     35.69 o 
  -1   4  12      693.49      581.86      9.54 o 
   0   4  12     7634.27     8032.87     77.39 o 
   1   4  12      723.16      616.48      9.69 o 
   2   4  12     3349.67     3301.95     36.00 o 
   3   4  12      577.74      717.72     10.46 o 
   4   4  12     5102.43     5163.55     50.77 o 
   5   4  12     2151.78     2095.30     25.08 o 
   6   4  12     2138.42     2160.38     29.23 o 
   7   4  12      492.99      473.86      8.62 o 
   8   4  12     2638.59     2620.08     48.16 o 
   9   4  12      227.96      263.70     16.62 o 
  10   4  12      712.53      745.25     34.31 o 
  11   4  12      321.58      317.09     25.08 o 
  12   4  12      401.49      364.93     30.00 o 
 -11   5  12       74.78       67.85     13.54 o 
 -10   5  12      353.30      319.86     16.77 o 
  -9   5  12       58.64       50.92     10.62 o 
  -8   5  12      568.05      581.86     17.08 o 
  -7   5  12      446.77      387.70     10.77 o 
  -6   5  12      358.97      412.78     11.23 o 
  -5   5  12     1031.14     1122.04     15.69 o 
  -4   5  12     1537.39     1619.59     22.15 o 
  -3   5  12      953.45      962.65     14.62 o 
  -2   5  12      312.68      296.47      8.15 o 
  -1   5  12     1687.11     1616.36     18.92 o 
   0   5  12      222.50      335.55      7.23 o 
   1   5  12     1676.00     1619.59     18.92 o 
   2   5  12      302.44      280.47      7.85 o 
   3   5  12     1056.69     1057.26     15.23 o 
   4   5  12     1502.65     1550.82     21.69 o 
   5   5  12     1152.22     1224.19     19.23 o 
   6   5  12      326.11      360.47     10.46 o 
   7   5  12      520.83      468.78     11.85 o 
   8   5  12      543.32      512.17     17.69 o 
   9   5  12       74.07       78.62     13.85 o 
  10   5  12      336.90      315.70     23.69 o 
  11   5  12       72.42       69.08     22.77 o 
 -11   6  12       67.83       92.31     15.08 o 
 -10   6  12      483.00      531.86     25.39 o 
  -9   6  12      135.92      124.93     14.00 o 
  -8   6  12      447.62      445.24     18.15 o 
  -7   6  12       95.45       81.39      7.85 o 
  -6   6  12      374.38      361.86      8.92 o 
  -5   6  12      364.18      393.86      9.38 o 
  -4   6  12      577.47      557.56     11.08 o 
  -3   6  12      420.08      420.78      9.69 o 
  -2   6  12     1779.87     1676.82     19.23 o 
  -1   6  12      497.21      491.09      8.62 o 
   0   6  12     2850.24     2697.01     32.62 o 
   1   6  12      455.19      460.32      8.46 o 
   2   6  12     1883.77     1787.90     23.23 o 
   3   6  12      384.32      366.32      9.08 o 
   4   6  12      568.02      542.79     12.77 o 
   5   6  12      350.11      354.47     10.31 o 
   6   6  12      373.41      363.40     10.46 o 
   7   6  12      110.31      110.47      7.38 o 
   8   6  12      440.36      422.47     16.15 o 
   9   6  12      146.78      112.16     15.85 o 
  10   6  12      471.17      494.63     27.85 o 
  11   6  12       78.67       64.62     20.15 o 
 -10   7  12      105.24       89.39     15.54 o 
  -9   7  12      221.40      197.24     16.46 o 
  -8   7  12       53.56       49.23     12.15 o 
  -7   7  12      579.42      548.33     18.31 o 
  -6   7  12       23.29       13.85      7.54 o 
  -5   7  12     1302.75     1333.58     25.85 o 
  -4   7  12      188.40      147.85      9.54 o 
  -3   7  12      720.49      756.02     12.92 o 
  -2   7  12      153.72      129.39      6.31 o 
  -1   7  12      250.76      236.47      7.23 o 
   0   7  12      891.70      982.18     14.77 o 
   1   7  12      217.42      180.01      7.38 o 
   2   7  12      146.69      125.85      7.85 o 
   3   7  12      723.93      749.56     17.23 o 
   4   7  12      180.06      138.47      9.23 o 
   5   7  12     1280.40     1370.97     26.15 o 
   6   7  12       14.76       21.39      7.69 o 
   7   7  12      581.58      636.02     17.85 o 
   8   7  12       40.96       10.92      7.69 o 
   9   7  12      213.52      183.08     18.00 o 
  10   7  12       86.40       32.31     16.92 o 
 -10   8  12      289.19      267.55     21.85 o 
  -9   8  12       45.45       65.85     17.23 o 
  -8   8  12      975.23     1059.88     33.23 o 
  -7   8  12       10.17       13.85     12.31 o 
  -6   8  12     2068.10     2106.07     43.23 o 
  -5   8  12        0.29       12.15      9.38 o 
  -4   8  12     1133.02     1169.88     24.15 o 
  -3   8  12      272.07      295.09      9.38 o 
  -2   8  12      257.45      223.39      9.38 o 
  -1   8  12       78.34       84.93      6.46 o 
   0   8  12        2.73       -1.54      6.15 o 
   1   8  12       87.22       78.62      6.31 o 
   2   8  12      222.03      200.47     11.08 o 
   3   8  12      282.08      312.93     13.85 o 
   4   8  12      956.55      960.18     21.85 o 
   5   8  12        0.82       -7.69      7.69 o 
   6   8  12     2016.85     2080.99     42.92 o 
   7   8  12       14.69        4.62      9.38 o 
   8   8  12      952.93     1029.42     30.15 o 
   9   8  12       42.39       29.23     15.23 o 
  10   8  12      290.30      225.70     26.00 o 
  -9   9  12      132.76      101.54     18.15 o 
  -8   9  12       12.05        0.00     15.39 o 
  -7   9  12      146.44      136.62     15.54 o 
  -6   9  12       30.07       33.69     13.69 o 
  -5   9  12      297.04      314.32     16.62 o 
  -4   9  12      124.49      135.70     11.85 o 
  -3   9  12     1182.67     1196.81     27.08 o 
  -2   9  12       13.62       15.39      7.69 o 
  -1   9  12      525.05      489.40     13.85 o 
   0   9  12      521.80      496.32     14.00 o 
   1   9  12      446.11      425.71     12.92 o 
   2   9  12       13.65       16.92      7.69 o 
   3   9  12     1098.74     1119.42     28.92 o 
   4   9  12      141.22      125.85     10.62 o 
   5   9  12      277.36      259.85     15.23 o 
   6   9  12       38.65       26.00     10.77 o 
   7   9  12      160.80      135.70     13.69 o 
   8   9  12       16.99       10.92     14.00 o 
   9   9  12      157.59      125.85     21.08 o 
  -8  10  12      170.85      113.85     20.15 o 
  -7  10  12       36.10       46.00     15.39 o 
  -6  10  12       73.47       58.46     13.85 o 
  -5  10  12        4.81       20.00     12.31 o 
  -4  10  12      310.64      390.78     18.62 o 
  -3  10  12       43.63       29.23      7.69 o 
  -2  10  12      547.18      591.40     19.08 o 
  -1  10  12      481.64      479.09     15.39 o 
   0  10  12     1325.95     1394.35     29.23 o 
   1  10  12      487.85      489.40     13.85 o 
   2  10  12      507.91      524.79     18.00 o 
   3  10  12       50.08       61.54     10.46 o 
   4  10  12      273.15      295.09     17.54 o 
   5  10  12        7.29        4.62     12.31 o 
   6  10  12       58.35       55.54     12.31 o 
   7  10  12       33.40       52.16     13.54 o 
   8  10  12      138.69      141.24     18.62 o 
  -7  11  12       97.52       75.08     19.69 o 
  -6  11  12       43.96       52.16     16.92 o 
  -5  11  12      312.66      352.93     22.15 o 
  -4  11  12      174.15      161.54     14.92 o 
  -3  11  12      377.98      342.78     17.39 o 
  -2  11  12       59.69       62.77     10.62 o 
  -1  11  12      339.99      367.86     16.62 o 
   0  11  12        8.94       24.46      7.69 o 
   1  11  12      372.60      427.24     19.39 o 
   2  11  12       51.61       44.46     12.00 o 
   3  11  12      408.64      437.09     19.69 o 
   4  11  12      164.55      135.70     15.54 o 
   5  11  12      315.64      319.86     21.08 o 
   6  11  12       37.42       20.00     15.39 o 
   7  11  12       94.44      101.54     19.69 o 
  -6  12  12      125.17       95.39     18.46 o 
  -5  12  12      436.86      409.71     25.39 o 
  -4  12  12      145.93      133.85     20.00 o 
  -3  12  12      757.76      782.18     32.92 o 
  -2  12  12      192.17      234.01     20.46 o 
  -1  12  12      166.62      159.54     15.85 o 
   0  12  12        3.88       -4.62     13.85 o 
   1  12  12      155.34      175.70     18.77 o 
   2  12  12      202.40      204.93     18.00 o 
   3  12  12      756.82      782.18     30.77 o 
   4  12  12      181.29      155.54     18.62 o 
   5  12  12      441.25      437.09     24.62 o 
   6  12  12      154.86      153.70     20.46 o 
  -4  13  12      104.48       82.77     21.39 o 
  -3  13  12      373.29      367.86     34.62 o 
  -2  13  12      259.36      246.16     24.62 o 
  -1  13  12      449.98      452.01     30.00 o 
   0  13  12        2.47        1.54     15.54 o 
   1  13  12      457.12      458.63     26.92 o 
   2  13  12      275.10      304.63     24.62 o 
   3  13  12      383.89      360.47     28.31 o 
   4  13  12      110.31      119.70     19.69 o 
  -1  14  12       52.04       49.23     23.08 o 
   0  14  12        8.24       10.92     21.69 o 
   1  14  12       53.51       50.92     20.15 o 
   1   0  13       58.82       62.77      3.08 o 
   2   0  13      492.63      740.95     10.62 o 
   3   0  13     2742.93     3080.41     30.46 o 
   4   0  13       98.76       38.46      4.31 o 
   5   0  13      757.07      842.49     11.38 o 
   6   0  13       85.15       89.39      4.46 o 
   7   0  13       18.25       26.00      4.77 o 
   8   0  13       31.77       10.92      6.15 o 
   9   0  13       17.82       32.31      9.38 o 
  10   0  13        9.75        7.69     10.77 o 
  11   0  13      684.79      760.33     34.62 o 
  12   0  13      124.32      123.23     20.00 o 
 -12   1  13      205.16      176.77     22.92 o 
 -11   1  13       62.01       22.92     13.85 o 
 -10   1  13      955.74     1019.42     32.62 o 
  -9   1  13      380.71      322.78     16.92 o 
  -8   1  13      791.62      842.49     16.00 o 
  -7   1  13      723.07      788.79     13.23 o 
  -6   1  13      630.47      576.17     11.23 o 
  -5   1  13     4500.91     4803.69     48.92 o 
  -4   1  13     5672.83     5730.80     59.39 o 
  -3   1  13     5555.35     5565.71     52.62 o 
  -2   1  13     3435.94     3540.57     37.39 o 
  -1   1  13     4590.21     4352.60     46.62 o 
   0   1  13     7080.69     6228.04     74.31 o 
   1   1  13     4267.21     4032.74     44.77 o 
   2   1  13     3847.25     3973.05     44.46 o 
   3   1  13     5515.28     5559.87     58.46 o 
   4   1  13     5997.99     6068.19     67.23 o 
   5   1  13     4212.16     4514.60     47.39 o 
   6   1  13      682.03      599.10     11.54 o 
   7   1  13      813.90      909.87     14.15 o 
   8   1  13      686.41      694.79     14.46 o 
   9   1  13      337.28      329.86     14.31 o 
  10   1  13      864.61      870.03     32.46 o 
  11   1  13       53.64       35.54     20.15 o 
  12   1  13      193.03      138.47     20.31 o 
 -12   2  13       91.47       56.77     17.08 o 
 -11   2  13       10.30        6.15     12.15 o 
 -10   2  13       21.91       38.46     12.15 o 
  -9   2  13       45.84       21.39      7.69 o 
  -8   2  13      271.53      247.39      8.62 o 
  -7   2  13      188.18      204.93      7.85 o 
  -6   2  13      785.85      824.33     11.23 o 
  -5   2  13     1559.58     1569.43     18.62 o 
  -4   2  13       25.74       39.85      2.92 o 
  -3   2  13     2273.38     2454.23     27.23 o 
  -2   2  13      732.24      740.95     10.62 o 
  -1   2  13     1712.94     1831.29     23.54 o 
   0   2  13        7.35        0.00     15.39 o 
   1   2  13     1693.12     1791.13     19.85 o 
   2   2  13      741.12      756.02     12.92 o 
   3   2  13     2209.44     2342.84     30.31 o 
   4   2  13       36.12       50.92      4.46 o 
   5   2  13     1492.80     1480.66     21.08 o 
   6   2  13      777.45      804.18     13.39 o 
   7   2  13      220.21      232.78      9.54 o 
   8   2  13      236.74      202.78      8.92 o 
   9   2  13       60.84       39.85     12.46 o 
  10   2  13       29.43       35.54     15.39 o 
  11   2  13       17.95       35.54     15.39 o 
  12   2  13       89.56       39.85     18.31 o 
 -12   3  13      382.65      373.86     31.85 o 
 -11   3  13      176.27      161.54     18.92 o 
 -10   3  13     1156.72     1271.27     30.77 o 
  -9   3  13      200.41      201.54     12.31 o 
  -8   3  13     1061.27     1088.19     20.77 o 
  -7   3  13      144.66      124.93      6.15 o 
  -6   3  13     2127.80     2354.23     30.46 o 
  -5   3  13      692.18      719.87     12.62 o 
  -4   3  13      842.66      802.03     11.08 o 
  -3   3  13     3392.75     3475.49     36.92 o 
  -2   3  13     3914.49     3816.43     38.77 o 
  -1   3  13     3389.18     3643.96     37.85 o 
   0   3  13     1667.27     1878.52     20.46 o 
   1   3  13     3390.32     3648.73     37.85 o 
   2   3  13     3790.13     3696.27     38.16 o 
   3   3  13     3256.77     3351.80     36.31 o 
   4   3  13      707.75      670.18     10.15 o 
   5   3  13      704.30      686.48     12.31 o 
   6   3  13     2111.51     2365.61     30.46 o 
   7   3  13       86.94       64.62      6.31 o 
   8   3  13     1011.56     1026.96     25.08 o 
   9   3  13      148.30      148.77     13.39 o 
  10   3  13     1145.07     1293.73     39.54 o 
  11   3  13      166.38      147.85     22.92 o 
  12   3  13      387.71      352.93     30.92 o 
 -11   4  13       67.74      101.54     16.62 o 
 -10   4  13      253.04      295.09     14.77 o 
  -9   4  13      210.74      200.47     13.39 o 
  -8   4  13       83.46       69.08      7.85 o 
  -7   4  13       10.28        7.69      4.62 o 
  -6   4  13        3.78        4.62      4.62 o 
  -5   4  13      132.57      127.54      6.15 o 
  -4   4  13       30.73       15.39      4.62 o 
  -3   4  13      493.05      530.17      9.08 o 
  -2   4  13      437.56      375.40      7.54 o 
  -1   4  13      455.03      468.78      8.46 o 
   0   4  13     2725.73     2556.23     27.69 o 
   1   4  13      441.91      455.25     10.00 o 
   2   4  13      497.38      433.86      9.85 o 
   3   4  13      543.80      576.17     11.23 o 
   4   4  13       19.70       12.15      4.62 o 
   5   4  13      148.57      140.31      6.46 o 
   6   4  13        6.52       -3.08      4.77 o 
   7   4  13       19.54       15.39      4.62 o 
   8   4  13       84.00       70.46     10.46 o 
   9   4  13      200.17      173.70     16.62 o 
  10   4  13      273.37      329.86     24.15 o 
  11   4  13       53.04       55.54     18.77 o 
 -11   5  13      360.49      319.86     22.46 o 
 -10   5  13      184.45      158.47     13.85 o 
  -9   5  13       47.00       41.39     10.62 o 
  -8   5  13     1330.08     1285.27     28.15 o 
  -7   5  13       26.79       30.62      6.00 o 
  -6   5  13       53.21       56.77      5.85 o 
  -5   5  13       36.62       41.39      6.00 o 
  -4   5  13     1080.23     1062.50     17.85 o 
  -3   5  13      117.00      113.85      5.08 o 
  -2   5  13      185.36      180.01      6.31 o 
  -1   5  13       86.52       75.08      4.77 o 
   0   5  13      391.92      422.47      9.69 o 
   1   5  13       63.07       44.46      4.77 o 
   2   5  13       97.38      100.00      6.31 o 
   3   5  13      140.94      118.00      6.00 o 
   4   5  13      877.81      847.10     16.00 o 
   5   5  13       44.86       52.16      6.15 o 
   6   5  13       51.71       56.77      5.85 o 
   7   5  13       31.33       33.69      5.85 o 
   8   5  13     1460.36     1420.81     38.46 o 
   9   5  13       42.96       35.54     14.00 o 
  10   5  13      208.27      183.08     20.15 o 
  11   5  13      360.76      400.17     29.85 o 
 -11   6  13      151.03      129.39     16.92 o 
 -10   6  13      258.91      247.39     18.46 o 
  -9   6  13      226.12      240.01     17.08 o 
  -8   6  13      212.25      238.78     15.69 o 
  -7   6  13      579.05      555.71     14.77 o 
  -6   6  13      179.15      156.62      5.85 o 
  -5   6  13     1110.93     1044.65     17.69 o 
  -4   6  13      167.70      146.00      7.54 o 
  -3   6  13      132.14       96.93      4.62 o 
  -2   6  13      152.88      144.93      6.62 o 
  -1   6  13      100.37       92.31      6.00 o 
   0   6  13        2.38        3.08      4.77 o 
   1   6  13      141.34      117.23      6.00 o 
   2   6  13      131.70      108.00      6.46 o 
   3   6  13      159.92      112.16      7.54 o 
   4   6  13      141.44      104.77      8.00 o 
   5   6  13     1237.39     1204.96     21.85 o 
   6   6  13      153.55      135.70      7.38 o 
   7   6  13      503.05      524.79     16.15 o 
   8   6  13      222.75      211.70     12.62 o 
   9   6  13      217.24      247.39     18.46 o 
  10   6  13      246.75      219.85     22.15 o 
  11   6  13      140.62      132.00     21.69 o 
 -10   7  13      147.92      159.54     16.77 o 
  -9   7  13      292.40      308.78     22.00 o 
  -8   7  13      330.20      393.86     20.31 o 
  -7   7  13     2019.67     2102.53     50.31 o 
  -6   7  13     2308.10     2267.46     41.08 o 
  -5   7  13     2533.00     2640.24     44.31 o 
  -4   7  13     1986.99     2116.84     36.15 o 
  -3   7  13      134.91      124.93      6.15 o 
  -2   7  13      648.83      678.33     10.15 o 
  -1   7  13      438.39      463.71     10.15 o 
   0   7  13       29.44       20.00      4.62 o 
   1   7  13      351.16      372.47     10.62 o 
   2   7  13      766.99      813.10     17.85 o 
   3   7  13      119.73      112.16      9.08 o 
   4   7  13     2145.19     2323.77     37.85 o 
   5   7  13     2539.74     2713.32     44.92 o 
   6   7  13     2364.11     2392.38     38.31 o 
   7   7  13     2023.09     2041.76     38.92 o 
   8   7  13      345.96      380.01     21.39 o 
   9   7  13      315.61      370.93     24.15 o 
  10   7  13      105.95       62.77     21.69 o 
 -10   8  13       26.97        9.08     13.69 o 
  -9   8  13      156.48      163.54     18.00 o 
  -8   8  13       81.98       75.08     13.54 o 
  -7   8  13      342.15      361.86     19.39 o 
  -6   8  13      112.55       78.62     12.46 o 
  -5   8  13     1055.20     1044.65     22.77 o 
  -4   8  13      752.92      768.95     17.39 o 
  -3   8  13     1001.83     1024.49     22.62 o 
  -2   8  13     1214.44     1204.96     24.46 o 
  -1   8  13     1311.47     1333.58     22.92 o 
   0   8  13     2056.11     2145.91     32.77 o 
   1   8  13     1235.19     1254.50     25.08 o 
   2   8  13     1155.07     1124.65     26.31 o 
   3   8  13      965.01      974.80     22.00 o 
   4   8  13      666.71      686.48     20.62 o 
   5   8  13     1021.83     1106.34     23.54 o 
   6   8  13       80.59       64.62     10.77 o 
   7   8  13      369.44      373.86     16.62 o 
   8   8  13       71.82       72.46     12.00 o 
   9   8  13      172.01      173.70     21.69 o 
  10   8  13       29.10       10.92     20.15 o 
  -9   9  13        1.23        1.54     14.00 o 
  -8   9  13      161.50      173.70     18.62 o 
  -7   9  13      289.25      285.86     19.85 o 
  -6   9  13      369.99      334.16     18.62 o 
  -5   9  13      229.89      219.85     17.39 o 
  -4   9  13      537.18      561.25     20.46 o 
  -3   9  13      143.34      144.93     12.31 o 
  -2   9  13      537.55      563.09     16.77 o 
  -1   9  13     1751.32     1804.52     36.62 o 
   0   9  13      851.62      766.79     19.54 o 
   1   9  13     1745.44     1922.98     34.46 o 
   2   9  13      464.36      467.09     16.92 o 
   3   9  13      123.19       87.85     12.46 o 
   4   9  13      498.84      484.17     17.23 o 
   5   9  13      235.28      186.31     13.85 o 
   6   9  13      359.41      312.93     15.23 o 
   7   9  13      281.94      254.78     18.77 o 
   8   9  13      154.16      176.77     16.62 o 
   9   9  13        1.93      -18.62     18.62 o 
  -8  10  13       94.15       30.62     20.00 o 
  -7  10  13      125.47      140.31     20.46 o 
  -6  10  13       62.65       46.00     13.85 o 
  -5  10  13      286.27      315.70     19.54 o 
  -4  10  13      442.01      453.55     20.00 o 
  -3  10  13      448.67      442.01     16.46 o 
  -2  10  13     1211.12     1288.04     33.85 o 
  -1  10  13     1348.71     1535.43     33.85 o 
   0  10  13      794.66      804.18     20.00 o 
   1  10  13     1365.20     1563.28     37.23 o 
   2  10  13     1181.54     1265.58     33.54 o 
   3  10  13      483.44      452.01     18.31 o 
   4  10  13      406.46      400.17     20.46 o 
   5  10  13      325.39      335.55     18.62 o 
   6  10  13       87.24       65.85     14.00 o 
   7  10  13      127.78      166.47     20.31 o 
   8  10  13       77.33       53.85     15.54 o 
  -7  11  13       48.74       53.85     18.46 o 
  -6  11  13      240.28      235.24     21.69 o 
  -5  11  13       28.09       21.39     15.23 o 
  -4  11  13      551.88      539.25     25.54 o 
  -3  11  13      345.21      375.40     19.69 o 
  -2  11  13      120.45      108.93     12.31 o 
  -1  11  13      704.16      786.49     24.15 o 
   0  11  13      299.75      293.86     17.54 o 
   1  11  13      686.78      747.41     23.54 o 
   2  11  13       99.40       80.00     14.00 o 
   3  11  13      337.41      321.24     18.31 o 
   4  11  13      586.84      599.10     24.92 o 
   5  11  13       16.35       10.92     14.00 o 
   6  11  13      271.98      259.85     20.31 o 
   7  11  13       36.91       10.92     17.08 o 
  -6  12  13      292.25      266.32     28.15 o 
  -5  12  13      240.39      230.47     21.39 o 
  -4  12  13      100.15       90.77     18.77 o 
  -3  12  13      327.83      338.47     21.69 o 
  -2  12  13       46.18       47.69     16.77 o 
  -1  12  13      312.97      308.78     19.23 o 
   0  12  13        9.44       24.46     15.54 o 
   1  12  13      306.85      303.24     21.85 o 
   2  12  13       49.73       42.92     13.85 o 
   3  12  13      340.83      312.93     19.39 o 
   4  12  13       92.01       92.31     18.15 o 
   5  12  13      215.22      173.70     19.69 o 
   6  12  13      292.36      246.16     24.62 o 
  -4  13  13      139.44       46.00     24.46 o 
  -3  13  13       77.11       77.23     21.39 o 
  -2  13  13       14.15        1.54     17.08 o 
  -1  13  13       75.09       69.08     18.31 o 
   0  13  13       59.83       53.85     16.62 o 
   1  13  13       78.42       61.54     19.69 o 
   2  13  13       19.32        3.08     20.15 o 
   3  13  13       85.46       65.85     19.69 o 
   4  13  13      155.53      124.93     21.85 o 
   0   0  14      459.21      530.17     16.31 o 
   1   0  14     3414.17     2866.55     29.39 o 
   2   0  14      690.99      658.02     10.00 o 
   3   0  14     3634.07     3768.12     38.46 o 
   4   0  14     1484.32     1504.82     18.31 o 
   5   0  14      158.42       89.39      4.46 o 
   6   0  14     1061.67      928.80     14.31 o 
   7   0  14      934.31      865.41     16.15 o 
   8   0  14      185.13      184.16     10.62 o 
   9   0  14      422.31      417.55     16.00 o 
  10   0  14        0.71       -6.15     10.62 o 
  11   0  14      297.49      293.86     22.92 o 
  12   0  14        1.14      -10.92     17.08 o 
 -12   1  14        2.27      -15.39     15.39 o 
 -11   1  14      267.04      277.85     23.54 o 
 -10   1  14       35.49       30.62     13.85 o 
  -9   1  14       71.81       59.69     10.92 o 
  -8   1  14       30.33       35.54      4.62 o 
  -7   1  14      523.83      482.48     10.31 o 
  -6   1  14     1719.31     1902.37     24.00 o 
  -5   1  14     1520.63     1480.66     21.08 o 
  -4   1  14      185.51      235.24      6.00 o 
  -3   1  14      450.53      440.32      8.31 o 
  -2   1  14       60.78       67.85      4.46 o 
  -1   1  14     2870.99     2858.24     33.54 o 
   0   1  14       98.63       52.16      6.15 o 
   1   1  14     2914.28     2917.17     33.85 o 
   2   1  14       58.35       77.23      4.77 o 
   3   1  14      456.43      445.24     11.54 o 
   4   1  14      173.49      232.78      6.00 o 
   5   1  14     1446.41     1403.12     17.69 o 
   6   1  14     1683.13     1861.60     27.08 o 
   7   1  14      463.08      432.17     11.38 o 
   8   1  14       33.34       18.62      6.15 o 
   9   1  14       60.99       61.54      9.23 o 
  10   1  14       31.27       39.85     15.39 o 
  11   1  14      289.71      281.86     23.69 o 
  12   1  14        3.21       -7.69     17.08 o 
 -12   2  14      268.96      292.47     30.92 o 
 -11   2  14      187.00      190.62     21.69 o 
 -10   2  14      138.10      140.31     16.77 o 
  -9   2  14      928.76      936.03     24.00 o 
  -8   2  14       28.89       32.31      6.31 o 
  -7   2  14     1932.35     1971.45     27.85 o 
  -6   2  14      570.28      546.48     11.08 o 
  -5   2  14     3097.26     3115.33     30.62 o 
  -4   2  14      549.11      462.01      8.46 o 
  -3   2  14     4617.98     4503.99     42.16 o 
  -2   2  14      175.26      183.08      6.31 o 
  -1   2  14     1632.90     1523.13     21.39 o 
   0   2  14     1006.39     1049.73     15.23 o 
   1   2  14     1701.32     1610.05     18.92 o 
   2   2  14      149.15      150.77      5.85 o 
   3   2  14     4571.22     4509.22     47.39 o 
   4   2  14      501.15      427.24      9.69 o 
   5   2  14     3026.55     3041.33     38.92 o 
   6   2  14      546.25      548.33     12.92 o 
   7   2  14     1754.36     1794.52     26.62 o 
   8   2  14       23.90       10.92      7.69 o 
   9   2  14      810.59      888.64     28.00 o 
  10   2  14      120.56       96.93     16.92 o 
  11   2  14      152.50      133.85     22.77 o 
  12   2  14      263.91      242.47     25.69 o 
 -12   3  14      127.09       65.85     22.92 o 
 -11   3  14       35.99       20.00     15.39 o 
 -10   3  14      381.70      401.71     18.92 o 
  -9   3  14      315.52      315.70     14.00 o 
  -8   3  14      148.56      113.85      7.54 o 
  -7   3  14       13.23       10.92      4.62 o 
  -6   3  14      736.96      782.18     13.23 o 
  -5   3  14      607.31      670.18     10.15 o 
  -4   3  14      301.49      277.85      6.62 o 
  -3   3  14      169.61      146.00      4.77 o 
  -2   3  14       51.21       47.69      3.23 o 
  -1   3  14      331.44      268.78      6.46 o 
   0   3  14     2767.77     3168.10     35.39 o 
   1   3  14      315.69      247.39      6.15 o 
   2   3  14       34.43       32.31      4.46 o 
   3   3  14      151.79      119.70      6.00 o 
   4   3  14      260.72      232.78      7.23 o 
   5   3  14      556.94      604.79     11.54 o 
   6   3  14      729.91      786.49     15.39 o 
   7   3  14        6.63        0.00     15.39 o 
   8   3  14      164.13      115.54     10.92 o 
   9   3  14      285.86      285.86     17.23 o 
  10   3  14      416.12      448.63     24.92 o 
  11   3  14       26.50       -4.62     16.92 o 
  12   3  14      132.10      101.54     22.92 o 
 -11   4  14      389.15      445.24     24.77 o 
 -10   4  14      138.97      144.93     14.15 o 
  -9   4  14      171.03      158.47     11.85 o 
  -8   4  14      531.08      470.48     15.39 o 
  -7   4  14     1798.92     1864.98     27.08 o 
  -6   4  14     1136.22     1229.58     19.23 o 
  -5   4  14     4098.10     4409.68     52.16 o 
  -4   4  14     1152.53     1204.96     13.69 o 
  -3   4  14     5338.47     5051.39     55.69 o 
  -2   4  14      780.64      680.33     10.31 o 
  -1   4  14     5023.23     5311.25     57.23 o 
   0   4  14      260.44      235.24      6.00 o 
   1   4  14     5108.55     5385.71     51.85 o 
   2   4  14      764.40      656.02     10.00 o 
   3   4  14     5058.35     4668.76     53.54 o 
   4   4  14     1048.69     1044.65     15.23 o 
   5   4  14     3802.65     4112.75     50.31 o 
   6   4  14     1093.94     1148.50     24.00 o 
   7   4  14     1626.99     1784.52     29.85 o 
   8   4  14      531.07      537.40     18.15 o 
   9   4  14      163.63      119.70     21.39 o 
  10   4  14      139.40      131.23     19.69 o 
  11   4  14      434.05      494.63     31.39 o 
 -11   5  14      229.98      283.09     22.46 o 
 -10   5  14      162.72      148.77     15.39 o 
  -9   5  14      309.91      283.09     15.85 o 
  -8   5  14      715.92      709.25     20.92 o 
  -7   5  14      964.99      879.26     18.62 o 
  -6   5  14      129.63      104.77      6.46 o 
  -5   5  14      237.01      182.01      7.38 o 
  -4   5  14     1099.52     1153.88     18.62 o 
  -3   5  14      385.28      363.40      8.92 o 
  -2   5  14     1511.80     1504.82     21.23 o 
  -1   5  14      150.35      144.93      6.62 o 
   0   5  14     1845.73     1635.44     22.15 o 
   1   5  14      143.87      143.08      6.62 o 
   2   5  14     1632.34     1606.97     22.00 o 
   3   5  14      375.68      357.40      8.92 o 
   4   5  14     1193.11     1265.58     22.31 o 
   5   5  14      265.80      220.93      8.15 o 
   6   5  14       93.14       87.85      5.85 o 
   7   5  14      927.92      867.72     20.77 o 
   8   5  14      656.65      705.10     27.08 o 
   9   5  14      313.63      332.63     32.92 o 
  10   5  14      139.94       62.77     21.69 o 
  11   5  14      198.14      234.01     26.46 o 
 -11   6  14      407.64      409.71     25.39 o 
 -10   6  14       60.52       42.92     15.39 o 
  -9   6  14      416.85      435.40     21.23 o 
  -8   6  14      245.51      235.24     15.69 o 
  -7   6  14      272.61      228.01     11.85 o 
  -6   6  14       32.03       21.39      6.15 o 
  -5   6  14      314.56      292.47      8.00 o 
  -4   6  14     1203.04     1151.11     18.62 o 
  -3   6  14     1793.00     1909.29     27.39 o 
  -2   6  14      371.32      412.78      9.54 o 
  -1   6  14     2099.77     2027.60     28.31 o 
   0   6  14       63.08       56.77      4.77 o 
   1   6  14     2184.83     2127.76     28.92 o 
   2   6  14      423.14      467.09     11.85 o 
   3   6  14     2016.83     2138.53     32.62 o 
   4   6  14     1223.25     1167.11     21.39 o 
   5   6  14      354.14      339.86     10.15 o 
   6   6  14       51.21       44.46      6.31 o 
   7   6  14      349.42      332.63     17.23 o 
   8   6  14      266.54      274.01     14.31 o 
   9   6  14      443.36      475.55     27.39 o 
  10   6  14       67.23       70.46     19.69 o 
  11   6  14      423.65      386.17     30.77 o 
 -10   7  14      244.72      240.01     19.39 o 
  -9   7  14       13.13       15.39     12.31 o 
  -8   7  14      434.07      491.09     20.92 o 
  -7   7  14       38.44       32.31     12.46 o 
  -6   7  14      791.36      711.41     20.92 o 
  -5   7  14      268.90      204.93     11.23 o 
  -4   7  14      339.21      369.40     13.54 o 
  -3   7  14      606.39      626.17     11.85 o 
  -2   7  14      988.37      994.49     14.77 o 
  -1   7  14     1474.17     1492.66     27.23 o 
   0   7  14        4.18        7.69      6.15 o 
   1   7  14     1434.93     1471.59     24.00 o 
   2   7  14      925.24      965.11     19.54 o 
   3   7  14      603.71      595.25     15.39 o 
   4   7  14      283.69      276.62     11.69 o 
   5   7  14      262.25      216.31     10.46 o 
   6   7  14      742.48      682.48     18.46 o 
   7   7  14       43.87       39.85      9.38 o 
   8   7  14      425.52      406.47     22.15 o 
   9   7  14       17.78       22.92     16.92 o 
  10   7  14      249.99      223.39     24.62 o 
 -10   8  14      192.84      163.54     22.00 o 
  -9   8  14       93.97       93.85     16.77 o 
  -8   8  14       57.39       62.77     15.54 o 
  -7   8  14      735.51      728.18     25.39 o 
  -6   8  14      211.43      235.24     15.69 o 
  -5   8  14      638.98      608.63     19.39 o 
  -4   8  14      108.26      106.46     10.46 o 
  -3   8  14      349.03      370.93     12.15 o 
  -2   8  14      677.37      678.33     18.46 o 
  -1   8  14      507.15      498.17     14.00 o 
   0   8  14      119.64       98.46      7.85 o 
   1   8  14      600.97      595.25     15.39 o 
   2   8  14      615.70      606.79     19.39 o 
   3   8  14      462.78      455.25     15.08 o 
   4   8  14      117.94      108.00     10.62 o 
   5   8  14      645.67      622.33     17.54 o 
   6   8  14      229.69      242.47     13.39 o 
   7   8  14      715.51      700.95     22.92 o 
   8   8  14       66.16       42.92     12.31 o 
   9   8  14      101.01      124.93     20.15 o 
  10   8  14      186.04      180.01     27.39 o 
  -9   9  14      278.94      275.24     24.77 o 
  -8   9  14      348.87      283.09     21.08 o 
  -7   9  14      413.97      482.48     24.15 o 
  -6   9  14       63.67       53.85     13.85 o 
  -5   9  14      370.05      367.86     18.00 o 
  -4   9  14      348.60      350.01     17.54 o 
  -3   9  14      154.39      153.70     10.77 o 
  -2   9  14      307.35      304.63     15.08 o 
  -1   9  14      115.11       90.77      7.54 o 
   0   9  14      255.93      296.47     12.15 o 
   1   9  14      127.91      104.77      9.69 o 
   2   9  14      271.73      248.62     14.77 o 
   3   9  14      136.21      135.70     10.92 o 
   4   9  14      348.87      342.78     18.92 o 
   5   9  14      351.55      315.70     16.77 o 
   6   9  14       61.12       42.92     12.31 o 
   7   9  14      434.90      420.78     22.46 o 
   8   9  14      302.28      312.93     23.54 o 
   9   9  14      295.54      263.70     28.00 o 
  -8  10  14      151.28      147.85     22.00 o 
  -7  10  14      130.93      146.00     19.85 o 
  -6  10  14       87.45       86.46     15.39 o 
  -5  10  14      247.36      247.39     17.23 o 
  -4  10  14      111.42       95.39     13.85 o 
  -3  10  14     1349.16     1260.04     36.15 o 
  -2  10  14      284.71      284.47     13.23 o 
  -1  10  14     1488.70     1510.97     33.54 o 
   0  10  14        6.16        3.08      7.69 o 
   1  10  14     1444.12     1432.66     29.69 o 
   2  10  14      262.56      268.78     15.39 o 
   3  10  14     1319.47     1304.96     34.00 o 
   4  10  14       98.89       77.23     12.46 o 
   5  10  14      274.98      257.39     18.92 o 
   6  10  14       79.70       78.62     13.85 o 
   7  10  14      133.06      108.93     17.23 o 
   8  10  14      133.82      106.46     18.62 o 
  -7  11  14       80.84       69.08     16.92 o 
  -6  11  14      426.80      472.17     28.92 o 
  -5  11  14        1.84       -4.62     15.39 o 
  -4  11  14      249.30      246.16     19.69 o 
  -3  11  14        6.33        3.08     12.31 o 
  -2  11  14      529.37      521.09     21.54 o 
  -1  11  14      312.35      338.47     17.39 o 
   0  11  14       46.37       38.46     13.54 o 
   1  11  14      324.64      325.55     18.46 o 
   2  11  14      584.55      537.40     23.69 o 
   3  11  14        2.90       -1.54     12.46 o 
   4  11  14      311.01      319.86     19.69 o 
   5  11  14        1.50        1.54     12.46 o 
   6  11  14      463.27      521.09     28.62 o 
   7  11  14       71.69      138.47     23.08 o 
  -5  12  14       50.23       56.77     18.31 o 
  -4  12  14      377.55      411.24     25.39 o 
  -3  12  14      294.48      312.93     23.54 o 
  -2  12  14       54.04       39.85     15.39 o 
  -1  12  14       87.19       90.77     15.69 o 
   0  12  14        5.87      -10.92     12.46 o 
   1  12  14       97.60       96.93     18.46 o 
   2  12  14       58.80       64.62     17.08 o 
   3  12  14      328.73      319.86     19.69 o 
   4  12  14      394.72      357.40     23.69 o 
   5  12  14       72.91       44.46     16.77 o 
  -3  13  14       51.15       -3.08     21.69 o 
  -2  13  14      189.06      170.62     21.54 o 
  -1  13  14      213.89      172.62     22.62 o 
   0  13  14      256.24      209.55     24.92 o 
   1  13  14      205.77      197.24     22.00 o 
   2  13  14      146.05      113.85     18.46 o 
   3  13  14       42.65       29.23     20.00 o 
   1   0  15       28.52       21.39      2.92 o 
   2   0  15     2395.04     2208.07     25.85 o 
   3   0  15     1157.50     1098.50     12.92 o 
   4   0  15     1222.40     1333.58     17.23 o 
   5   0  15      779.45      686.48     12.31 o 
   6   0  15     1302.28     1313.58     19.85 o 
   7   0  15     2027.29     2263.76     33.54 o 
   8   0  15      629.79      644.02     16.00 o 
   9   0  15        3.69        1.54      9.38 o 
  10   0  15      364.96      360.47     23.85 o 
  11   0  15       22.61       26.00     15.23 o 
  12   0  15       11.87      -21.39     21.39 o 
 -12   1  15       51.19       18.62     21.69 o 
 -11   1  15      464.62      433.86     27.85 o 
 -10   1  15      123.42      127.54     16.77 o 
  -9   1  15     1064.60     1156.50     32.00 o 
  -8   1  15       22.11       32.31      6.31 o 
  -7   1  15     1019.97     1062.50     17.85 o 
  -6   1  15      148.96      112.16      5.85 o 
  -5   1  15     2585.22     2540.39     31.69 o 
  -4   1  15        4.24        0.00     15.39 o 
  -3   1  15     3514.99     3554.57     37.39 o 
  -2   1  15      635.03      766.79     13.08 o 
  -1   1  15     5013.33     4562.14     47.69 o 
   0   1  15       86.89       52.16      2.77 o 
   1   1  15     4820.07     4373.37     46.62 o 
   2   1  15      701.15      833.41     13.54 o 
   3   1  15     3514.73     3507.96     41.85 o 
   4   1  15        9.35        7.69      3.08 o 
   5   1  15     2557.76     2516.70     35.39 o 
   6   1  15      164.36      123.23      6.15 o 
   7   1  15      856.81      881.57     16.31 o 
   8   1  15       29.47       46.00      9.08 o 
   9   1  15      902.02      921.72     28.62 o 
  10   1  15      111.92      133.85     17.23 o 
  11   1  15      388.27      378.47     26.00 o 
  12   1  15       44.47       39.85     21.23 o 
 -12   2  15       66.44       59.69     21.23 o 
 -11   2  15      200.08      192.78     21.85 o 
 -10   2  15       53.20       39.85     12.46 o 
  -9   2  15      356.51      372.47     15.08 o 
  -8   2  15       89.57       78.62      6.31 o 
  -7   2  15      151.45      169.54      6.15 o 
  -6   2  15     2301.65     2540.39     31.69 o 
  -5   2  15      862.58      902.80     14.15 o 
  -4   2  15     1303.27     1288.04     16.92 o 
  -3   2  15      909.15     1064.96     12.77 o 
  -2   2  15     1646.90     1600.67     18.77 o 
  -1   2  15     2906.90     2787.32     37.23 o 
   0   2  15      253.03      308.78      9.69 o 
   1   2  15     2923.95     2820.55     33.39 o 
   2   2  15     1658.00     1581.90     21.85 o 
   3   2  15      920.46     1062.50     17.85 o 
   4   2  15     1269.13     1254.50     19.39 o 
   5   2  15      846.22      888.64     16.31 o 
   6   2  15     2312.23     2560.24     35.69 o 
   7   2  15      131.52      153.70      5.85 o 
   8   2  15       88.94       59.69      7.85 o 
   9   2  15      349.61      342.78     20.31 o 
  10   2  15       58.23       67.85     15.54 o 
  11   2  15      202.03      198.31     24.31 o 
  12   2  15       66.02       73.85     26.31 o 
 -11   3  15      403.77      440.32     29.69 o 
 -10   3  15       60.11       59.69     10.92 o 
  -9   3  15      482.07      458.63     16.77 o 
  -8   3  15      298.23      303.24     12.31 o 
  -7   3  15      509.97      559.40     12.92 o 
  -6   3  15      388.87      446.94     10.00 o 
  -5   3  15     1841.64     1902.37     24.00 o 
  -4   3  15      575.61      576.17     11.23 o 
  -3   3  15     1269.76     1164.50     16.00 o 
  -2   3  15       53.43       27.69      4.46 o 
  -1   3  15     5389.05     5559.87     64.31 o 
   0   3  15      182.93      241.24      6.15 o 
   1   3  15     5173.34     5374.32     51.69 o 
   2   3  15       50.93       26.00      4.77 o 
   3   3  15     1268.88     1140.50     15.85 o 
   4   3  15      596.28      600.94     11.54 o 
   5   3  15     1645.69     1699.44     29.08 o 
   6   3  15      411.50      427.24     12.92 o 
   7   3  15      467.13      515.71     12.46 o 
   8   3  15      320.01      329.86     17.08 o 
   9   3  15      427.04      422.47     20.92 o 
  10   3  15       60.77       53.85     18.46 o 
  11   3  15      435.65      465.40     28.77 o 
 -11   4  15       95.36       84.93     20.31 o 
 -10   4  15        2.46        1.54      9.38 o 
  -9   4  15      253.05      272.62     14.31 o 
  -8   4  15      201.58      163.54     11.08 o 
  -7   4  15      453.01      392.32     12.46 o 
  -6   4  15      198.10      192.78      7.69 o 
  -5   4  15       77.08       59.69      4.92 o 
  -4   4  15      674.42      705.10     10.46 o 
  -3   4  15      512.75      510.48      8.92 o 
  -2   4  15      259.70      308.78      5.54 o 
  -1   4  15       36.73       21.39      4.77 o 
   0   4  15       57.77       44.46      4.77 o 
   1   4  15       38.86       18.62      4.77 o 
   2   4  15      279.32      332.63      8.62 o 
   3   4  15      519.25      524.79     10.77 o 
   4   4  15      729.09      717.72     14.77 o 
   5   4  15       92.20       77.23      6.15 o 
   6   4  15      203.14      206.16      9.08 o 
   7   4  15      466.05      450.32     11.69 o 
   8   4  15      193.94      170.62     17.39 o 
   9   4  15      287.47      334.16     25.85 o 
  10   4  15        3.23       18.62     13.85 o 
  11   4  15       74.36       58.46     18.62 o 
 -11   5  15       71.15       73.85     20.15 o 
 -10   5  15       78.43       81.39     14.15 o 
  -9   5  15      588.81      583.86     22.77 o 
  -8   5  15        7.39        4.62      9.38 o 
  -7   5  15     1405.45     1489.74     27.23 o 
  -6   5  15      236.26      183.08      7.38 o 
  -5   5  15     1516.60     1603.74     25.08 o 
  -4   5  15      133.63      106.46      6.46 o 
  -3   5  15     4661.43     4814.61     54.46 o 
  -2   5  15     1109.69     1059.88     15.39 o 
  -1   5  15     6219.10     6541.44     69.85 o 
   0   5  15     2491.22     2568.24     31.85 o 
   1   5  15     6311.60     6598.67     70.16 o 
   2   5  15     1142.11     1070.19     15.39 o 
   3   5  15     4557.50     4631.22     53.39 o 
   4   5  15      145.51      117.23      7.69 o 
   5   5  15     1672.16     1848.06     30.31 o 
   6   5  15      217.08      190.62      7.54 o 
   7   5  15     1530.44     1705.90     35.69 o 
   8   5  15        6.24        9.08      3.08 o 
   9   5  15      683.43      711.41     41.85 o 
  10   5  15       91.77       65.85     21.69 o 
  11   5  15       76.23       44.46     21.39 o 
 -10   6  15       85.72       59.69     16.92 o 
  -9   6  15        8.17       26.00     12.46 o 
  -8   6  15       21.84       20.00     10.92 o 
  -7   6  15      414.00      414.47     19.23 o 
  -6   6  15      376.38      322.78     12.62 o 
  -5   6  15     1937.59     1851.44     33.69 o 
  -4   6  15     1780.54     1851.44     30.31 o 
  -3   6  15     1305.04     1435.74     20.77 o 
  -2   6  15     1848.60     1964.52     27.85 o 
  -1   6  15      499.14      533.71     12.62 o 
   0   6  15      501.08      412.78     11.23 o 
   1   6  15      509.99      535.56     14.46 o 
   2   6  15     1923.26     2045.30     35.54 o 
   3   6  15     1319.43     1356.50     26.00 o 
   4   6  15     1921.14     2059.45     35.54 o 
   5   6  15     1918.25     1898.98     34.15 o 
   6   6  15      406.04      347.09     10.31 o 
   7   6  15      397.93      409.71     15.85 o 
   8   6  15       28.67       27.69      7.85 o 
   9   6  15        3.53       -7.69     20.15 o 
  10   6  15       72.76       26.00     27.54 o 
 -10   7  15       84.94       49.23     15.39 o 
  -9   7  15      264.08      275.24     19.54 o 
  -8   7  15      207.56      214.01     17.23 o 
  -7   7  15      209.67      214.01     14.92 o 
  -6   7  15       73.67       78.62     10.46 o 
  -5   7  15      273.51      257.39     12.62 o 
  -4   7  15      148.53      129.39      6.31 o 
  -3   7  15     1071.96     1129.88     21.08 o 
  -2   7  15      136.53      146.00      5.69 o 
  -1   7  15     1803.37     1885.29     30.62 o 
   0   7  15       81.14       56.77      7.69 o 
   1   7  15     1949.61     2066.68     35.69 o 
   2   7  15      131.67      146.00     10.46 o 
   3   7  15     1268.23     1391.43     26.31 o 
   4   7  15      140.69      110.47      9.08 o 
   5   7  15      255.72      236.47     10.92 o 
   6   7  15       72.30       62.77      9.38 o 
   7   7  15      213.50      201.54     13.39 o 
   8   7  15      217.24      259.85     15.23 o 
   9   7  15      252.37      272.62     24.62 o 
  10   7  15       91.36      101.54     21.39 o 
  -9   8  15      156.12      150.77     20.15 o 
  -8   8  15      144.58      113.85     16.77 o 
  -7   8  15      102.03      101.54     14.31 o 
  -6   8  15      675.93      732.48     25.54 o 
  -5   8  15       72.84       67.85     12.31 o 
  -4   8  15     1335.84     1316.35     28.46 o 
  -3   8  15       24.27       21.39      7.69 o 
  -2   8  15     1274.07     1408.97     26.46 o 
  -1   8  15      261.76      252.32      8.77 o 
   0   8  15      164.63      178.93      9.38 o 
   1   8  15      260.71      271.39     10.31 o 
   2   8  15     1113.07     1202.35     27.23 o 
   3   8  15       18.36        7.69      9.23 o 
   4   8  15     1253.79     1265.58     27.85 o 
   5   8  15       85.68       67.85      9.08 o 
   6   8  15      663.65      688.64     20.62 o 
   7   8  15      121.40      148.77     13.39 o 
   8   8  15      157.69      152.62     15.54 o 
   9   8  15      161.83      112.16     18.31 o 
  -9   9  15      164.36      180.01     23.08 o 
  -8   9  15        3.99        1.54     14.00 o 
  -7   9  15      209.54      198.31     18.77 o 
  -6   9  15      307.14      296.47     18.92 o 
  -5   9  15      651.31      658.02     24.15 o 
  -4   9  15      202.67      234.01     15.54 o 
  -3   9  15      748.78      804.18     22.31 o 
  -2   9  15      243.80      235.24     12.00 o 
  -1   9  15      796.71      815.41     20.15 o 
   0   9  15      145.81      125.85      8.77 o 
   1   9  15      799.54      758.18     19.39 o 
   2   9  15      225.07      209.55     12.46 o 
   3   9  15      690.51      662.02     22.15 o 
   4   9  15      193.78      202.78     15.69 o 
   5   9  15      608.20      652.02     26.00 o 
   6   9  15      306.15      274.01     16.92 o 
   7   9  15      178.84      135.70     15.54 o 
   8   9  15        3.58       -4.62     10.77 o 
   9   9  15      183.69      169.54     24.46 o 
  -8  10  15      213.85      176.77     19.85 o 
  -7  10  15      148.16      150.77     21.23 o 
  -6  10  15      320.95      360.47     20.92 o 
  -5  10  15      146.24      148.77     17.23 o 
  -4  10  15      269.41      275.24     18.15 o 
  -3  10  15      131.21      104.77     13.69 o 
  -2  10  15      341.44      338.47     15.85 o 
  -1  10  15      252.09      246.16     14.77 o 
   0  10  15      597.14      656.02     20.15 o 
   1  10  15      237.09      246.16     14.77 o 
   2  10  15      305.49      318.47     16.77 o 
   3  10  15      134.24      106.46     13.69 o 
   4  10  15      267.14      268.78     16.77 o 
   5  10  15      157.06      167.54     17.23 o 
   6  10  15      326.15      325.55     22.62 o 
   7  10  15      162.26      132.00     18.00 o 
   8  10  15      224.00      190.62     19.54 o 
  -7  11  15       62.28       77.23     18.62 o 
  -6  11  15       31.28       20.00     16.77 o 
  -5  11  15      280.10      267.55     21.85 o 
  -4  11  15        3.35        0.00     15.39 o 
  -3  11  15      425.39      419.24     22.46 o 
  -2  11  15      294.56      276.62     16.92 o 
  -1  11  15      348.24      335.55     20.15 o 
   0  11  15      583.11      578.17     24.46 o 
   1  11  15      353.70      367.86     19.54 o 
   2  11  15      296.02      306.01     20.62 o 
   3  11  15      455.66      445.24     21.54 o 
   4  11  15        5.03        1.54     14.00 o 
   5  11  15      329.13      314.32     23.69 o 
   6  11  15       25.03       55.54     15.23 o 
   7  11  15       59.69       41.39     18.62 o 
  -5  12  15      295.24      251.08     23.69 o 
  -4  12  15      112.89      101.54     19.69 o 
  -3  12  15       38.10       53.85     21.23 o 
  -2  12  15      288.68      240.01     21.85 o 
  -1  12  15      213.61      187.39     20.46 o 
   0  12  15      742.54      775.56     32.77 o 
   1  12  15      222.32      187.39     18.31 o 
   2  12  15      289.19      247.39     20.92 o 
   3  12  15       38.88       42.92     15.39 o 
   4  12  15       96.10      106.46     16.92 o 
   5  12  15      291.88      236.47     21.69 o 
  -3  13  15       67.41       42.92     26.15 o 
  -2  13  15       24.55       55.54     21.69 o 
  -1  13  15        5.66        1.54     18.77 o 
   0  13  15      525.23      494.63     33.08 o 
   1  13  15       14.33       24.46     18.15 o 
   2  13  15       22.39       32.31     18.31 o 
   3  13  15       83.35       49.23     18.77 o 
   0   0  16     1555.46     1143.11     23.85 o 
   1   0  16      754.29      698.95     10.31 o 
   2   0  16      360.87      390.78      7.69 o 
   3   0  16      965.86      863.10     13.85 o 
   4   0  16      380.36      384.63      7.69 o 
   5   0  16      453.86      501.55     10.62 o 
   6   0  16      820.85      694.79     14.46 o 
   7   0  16      338.15      367.86     12.00 o 
   8   0  16     1795.60     1916.21     34.31 o 
   9   0  16      565.65      606.79     25.08 o 
  10   0  16       34.06       47.69     16.77 o 
  11   0  16       89.94       67.85     18.77 o 
 -11   1  16       79.99       65.85     21.69 o 
 -10   1  16      107.89       89.39     15.54 o 
  -9   1  16       51.75       36.92      6.15 o 
  -8   1  16      100.13       84.93      6.46 o 
  -7   1  16      657.62      656.02     16.00 o 
  -6   1  16       78.90       77.23      4.77 o 
  -5   1  16     1407.19     1516.97     21.39 o 
  -4   1  16      752.51      745.25     12.92 o 
  -3   1  16      183.63      190.62      6.46 o 
  -2   1  16     1548.64     1827.90     23.54 o 
  -1   1  16      105.48      121.54      4.31 o 
   0   1  16      779.40      724.02     14.77 o 
   1   1  16      104.64      118.00      6.00 o 
   2   1  16     1545.43     1817.90     23.39 o 
   3   1  16      192.83      178.93      7.38 o 
   4   1  16      726.61      747.41     12.92 o 
   5   1  16     1371.97     1465.58     24.00 o 
   6   1  16       93.68       89.39      6.00 o 
   7   1  16      662.45      672.18     14.31 o 
   8   1  16       80.01       46.00      9.08 o 
   9   1  16       40.34       39.85     15.39 o 
  10   1  16      109.28      121.54     18.15 o 
  11   1  16       92.45       77.23     20.00 o 
 -11   2  16      455.35      445.24     28.15 o 
 -10   2  16      839.81      806.49     31.23 o 
  -9   2  16      629.31      622.33     23.54 o 
  -8   2  16      851.17      822.18     20.31 o 
  -7   2  16      218.29      238.78      7.23 o 
  -6   2  16     1047.35     1088.19     18.15 o 
  -5   2  16      168.86      158.47      6.00 o 
  -4   2  16      616.07      580.02     11.38 o 
  -3   2  16     1253.49     1169.88     16.15 o 
  -2   2  16      900.01      919.26     14.31 o 
  -1   2  16     6509.12     6446.67     69.23 o 
   0   2  16      716.21      709.25     14.62 o 
   1   2  16     6550.44     6522.51     69.69 o 
   2   2  16      891.46      888.64     16.31 o 
   3   2  16     1385.23     1333.58     20.00 o 
   4   2  16      638.20      644.02     12.00 o 
   5   2  16      170.33      158.47      7.85 o 
   6   2  16     1191.27     1251.73     22.15 o 
   7   2  16      187.96      206.16      7.85 o 
   8   2  16      861.21      822.18     22.46 o 
   9   2  16      601.30      650.02     30.00 o 
  10   2  16      774.20      762.49     32.46 o 
  11   2  16      447.61      448.63     33.23 o 
 -11   3  16      198.79      198.31     23.23 o 
 -10   3  16       77.82       90.77     10.46 o 
  -9   3  16      335.52      392.32     15.54 o 
  -8   3  16      904.79      952.95     24.15 o 
  -7   3  16      407.02      373.86     10.62 o 
  -6   3  16      264.87      252.32      7.54 o 
  -5   3  16       32.50       26.00      4.77 o 
  -4   3  16      159.35      152.62      5.85 o 
  -3   3  16     1041.81     1034.49     15.08 o 
  -2   3  16      280.54      395.40      9.38 o 
  -1   3  16      893.01     1006.95     17.39 o 
   0   3  16     1406.60     1412.04     20.62 o 
   1   3  16      904.62     1001.88     14.92 o 
   2   3  16      311.65      420.78      9.69 o 
   3   3  16      983.36      921.72     16.62 o 
   4   3  16      188.52      169.54      8.15 o 
   5   3  16       25.02       10.92      6.15 o 
   6   3  16      303.42      271.39     10.31 o 
   7   3  16      364.32      357.40     10.31 o 
   8   3  16      925.32      919.26     28.62 o 
   9   3  16      357.77      397.09     23.39 o 
  10   3  16       79.61      101.54     22.92 o 
  11   3  16      199.31      194.93     26.31 o 
 -11   4  16      191.97      103.23     19.85 o 
 -10   4  16      460.86      456.94     21.85 o 
  -9   4  16      536.75      597.10     19.23 o 
  -8   4  16      449.98      430.48     16.31 o 
  -7   4  16     1021.43      989.57     19.69 o 
  -6   4  16      898.24      999.42     17.39 o 
  -5   4  16     1129.63     1124.65     21.08 o 
  -4   4  16      531.84      496.32      8.77 o 
  -3   4  16     1610.79     1676.82     22.46 o 
  -2   4  16     1919.62     1971.45     24.31 o 
  -1   4  16     2509.32     2446.39     31.08 o 
   0   4  16      359.18      432.17      9.85 o 
   1   4  16     2638.29     2588.08     28.00 o 
   2   4  16     1748.84     1804.52     23.39 o 
   3   4  16     1700.72     1741.75     26.15 o 
   4   4  16      517.13      489.40     12.15 o 
   5   4  16     1212.84     1235.12     22.00 o 
   6   4  16     1014.43     1108.96     23.54 o 
   7   4  16     1062.75     1098.50     23.39 o 
   8   4  16      552.87      553.86     24.00 o 
   9   4  16      569.98      634.17     31.54 o 
  10   4  16      522.54      528.32     30.62 o 
  11   4  16      222.01      170.62     24.62 o 
 -11   5  16      239.64      193.85     21.85 o 
 -10   5  16       18.14       24.46     14.00 o 
  -9   5  16       34.97       47.69     12.46 o 
  -8   5  16       21.11       12.15     12.31 o 
  -7   5  16      842.55      786.49     19.85 o 
  -6   5  16      116.63       96.93      7.69 o 
  -5   5  16     1046.40      974.80     19.54 o 
  -4   5  16      338.04      321.24      5.69 o 
  -3   5  16     2479.85     2552.23     35.69 o 
  -2   5  16      294.52      268.78      7.69 o 
  -1   5  16      350.20      322.78      9.85 o 
   0   5  16        4.55        4.62      4.62 o 
   1   5  16      383.06      366.32      9.08 o 
   2   5  16      334.56      334.16      8.62 o 
   3   5  16     2587.42     2664.55     36.46 o 
   4   5  16      399.72      373.86     12.15 o 
   5   5  16     1144.24     1093.27     20.77 o 
   6   5  16      127.13      125.85      7.85 o 
   7   5  16      912.20      957.72     26.77 o 
   8   5  16       18.58       18.62      6.15 o 
   9   5  16       32.07       24.46     19.85 o 
  10   5  16       28.62       21.39     20.00 o 
  11   5  16      210.86      147.85     24.77 o 
 -10   6  16      305.52      321.24     22.46 o 
  -9   6  16      163.23      163.54     17.08 o 
  -8   6  16      576.25      528.32     21.69 o 
  -7   6  16      480.03      528.32     23.39 o 
  -6   6  16      357.06      332.63     14.31 o 
  -5   6  16      473.96      416.01     12.77 o 
  -4   6  16      650.10      696.79     14.46 o 
  -3   6  16      725.45      678.33     14.31 o 
  -2   6  16      343.81      321.24      9.85 o 
  -1   6  16      793.35      802.03     17.85 o 
   0   6  16        3.38        1.54      6.15 o 
   1   6  16      802.73      856.18     18.31 o 
   2   6  16      343.39      312.93     11.08 o 
   3   6  16      680.89      670.18     16.31 o 
   4   6  16      631.95      682.48     18.46 o 
   5   6  16      480.81      450.32     13.39 o 
   6   6  16      332.03      307.39     11.08 o 
   7   6  16      472.27      467.09     16.92 o 
   8   6  16      543.16      564.94     20.46 o 
   9   6  16      194.23      164.47     23.08 o 
  10   6  16      285.50      253.55     28.77 o 
 -10   7  16       95.17       92.31     18.15 o 
  -9   7  16      263.02      284.47     21.23 o 
  -8   7  16       62.79       59.69     14.00 o 
  -7   7  16      169.40      132.00     13.54 o 
  -6   7  16       65.80       69.08     12.46 o 
  -5   7  16      236.17      229.24     14.31 o 
  -4   7  16      457.71      443.71     16.46 o 
  -3   7  16      322.98      354.47     11.85 o 
  -2   7  16      342.82      356.01     10.31 o 
  -1   7  16       12.76       35.54      7.54 o 
   0   7  16      413.95      411.24     12.77 o 
   1   7  16        8.52        9.08      7.54 o 
   2   7  16      318.21      317.09     12.62 o 
   3   7  16      277.80      297.86     12.15 o 
   4   7  16      442.96      443.71     14.92 o 
   5   7  16      220.87      202.78     11.23 o 
   6   7  16       56.02       49.23     11.08 o 
   7   7  16      169.81      161.54     14.00 o 
   8   7  16       42.12       62.77     18.62 o 
   9   7  16      240.91      219.85     25.54 o 
  10   7  16      102.59       24.46     19.85 o 
  -9   8  16       10.02        3.08     17.08 o 
  -8   8  16      191.99      175.70     16.62 o 
  -7   8  16       24.42       13.85     13.69 o 
  -6   8  16     1167.28     1221.42     35.69 o 
  -5   8  16      289.98      301.86     19.08 o 
  -4   8  16      712.74      771.26     24.00 o 
  -3   8  16      404.68      393.86     17.08 o 
  -2   8  16      808.79      851.57     16.00 o 
  -1   8  16     1623.64     1686.51     35.39 o 
   0   8  16       53.74       36.92      9.08 o 
   1   8  16     1502.48     1523.13     30.62 o 
   2   8  16      726.25      749.56     19.39 o 
   3   8  16      430.65      376.94     15.23 o 
   4   8  16      648.74      686.48     20.62 o 
   5   8  16      252.35      244.93     13.54 o 
   6   8  16     1161.59     1127.27     31.54 o 
   7   8  16       20.57       21.39     10.92 o 
   8   8  16      224.81      216.31     17.23 o 
   9   8  16        2.07      -10.92     18.62 o 
  -8   9  16      366.83      352.93     28.00 o 
  -7   9  16      202.22      220.93     19.85 o 
  -6   9  16      520.99      542.79     23.69 o 
  -5   9  16      246.72      214.01     17.23 o 
  -4   9  16      605.68      650.02     24.00 o 
  -3   9  16     1288.40     1299.43     36.77 o 
  -2   9  16      332.94      297.86     13.54 o 
  -1   9  16      264.17      293.86     12.15 o 
   0   9  16       14.65       18.62      7.85 o 
   1   9  16      225.41      266.32     14.15 o 
   2   9  16      406.61      291.09     16.00 o 
   3   9  16     1214.78     1237.89     33.08 o 
   4   9  16      616.81      644.02     25.85 o 
   5   9  16      233.42      215.24     17.23 o 
   6   9  16      535.00      472.17     22.15 o 
   7   9  16      207.67      192.78     17.39 o 
   8   9  16      363.18      357.40     23.69 o 
  -7  10  16      307.58      289.86     22.77 o 
  -6  10  16       28.75       32.31     15.54 o 
  -5  10  16      611.79      654.02     28.15 o 
  -4  10  16      343.28      334.16     22.92 o 
  -3  10  16      320.57      312.93     22.15 o 
  -2  10  16      280.76      301.86     14.92 o 
  -1  10  16      118.12      127.54     10.62 o 
   0  10  16      494.88      576.17     18.77 o 
   1  10  16       94.36      108.00     12.31 o 
   2  10  16      283.36      332.63     20.00 o 
   3  10  16      287.29      315.70     19.54 o 
   4  10  16      358.03      375.40     22.77 o 
   5  10  16      596.48      656.02     30.15 o 
   6  10  16       15.69       30.62     15.23 o 
   7  10  16      298.78      296.47     25.69 o 
  -6  11  16       30.75       24.46     16.62 o 
  -5  11  16      270.39      266.32     21.69 o 
  -4  11  16      130.27      144.93     21.69 o 
  -3  11  16      327.57      321.24     19.69 o 
  -2  11  16      453.48      515.71     24.92 o 
  -1  11  16      288.94      335.55     18.62 o 
   0  11  16      224.27      175.70     16.62 o 
   1  11  16      322.63      363.40     20.92 o 
   2  11  16      462.45      458.63     21.85 o 
   3  11  16      381.16      376.94     22.92 o 
   4  11  16      148.13      144.93     18.92 o 
   5  11  16      320.14      329.86     21.39 o 
   6  11  16       43.53       36.92     17.23 o 
  -5  12  16       58.33       53.85     20.15 o 
  -4  12  16      141.09      159.54     25.69 o 
  -3  12  16      145.13      147.85     25.69 o 
  -2  12  16      174.49      158.47     19.69 o 
  -1  12  16       56.89       27.69     18.62 o 
   0  12  16       12.14        3.08     14.00 o 
   1  12  16       59.37       64.62     17.08 o 
   2  12  16      206.14      190.62     21.69 o 
   3  12  16      131.08      104.77     20.00 o 
   4  12  16      170.39      153.70     20.46 o 
   5  12  16       62.31       36.92     17.23 o 
  -2  13  16      160.00       86.46     24.77 o 
  -1  13  16       62.91      115.54     27.85 o 
   0  13  16      239.78      210.62     26.15 o 
   1  13  16       55.29       32.31     23.23 o 
   2  13  16      148.12      156.62     22.62 o 
   1   0  17     1222.54     1581.90     21.85 o 
   2   0  17       72.65       59.69      4.92 o 
   3   0  17        6.94        4.62      4.62 o 
   4   0  17      708.04      717.72     12.62 o 
   5   0  17      417.06      422.47     11.23 o 
   6   0  17      734.28      658.02     14.15 o 
   7   0  17      592.89      535.56     14.46 o 
   8   0  17      184.96      182.01      9.54 o 
   9   0  17        0.22       18.62     16.92 o 
  10   0  17       17.36       18.62     16.92 o 
  11   0  17       28.10       32.31     18.31 o 
 -11   1  17       30.20        0.00     15.39 o 
 -10   1  17      470.88      480.78     27.54 o 
  -9   1  17      248.66      234.01     12.00 o 
  -8   1  17     1598.17     1556.97     34.00 o 
  -7   1  17       50.92       36.92      6.15 o 
  -6   1  17     2068.05     2138.53     29.08 o 
  -5   1  17      154.04      152.62      5.85 o 
  -4   1  17     2444.20     2473.62     27.39 o 
  -3   1  17     1270.52     1243.42     16.62 o 
  -2   1  17     1889.36     1673.59     22.46 o 
  -1   1  17      318.34      329.86      7.08 o 
   0   1  17       21.02       52.16      6.15 o 
   1   1  17      270.84      275.24      7.85 o 
   2   1  17     1849.72     1638.51     22.15 o 
   3   1  17     1217.21     1183.27     18.92 o 
   4   1  17     2525.97     2572.08     31.85 o 
   5   1  17      126.70      133.85      7.23 o 
   6   1  17     1954.91     2006.53     31.69 o 
   7   1  17       47.04       42.92      4.62 o 
   8   1  17     1386.58     1429.74     29.69 o 
   9   1  17      264.55      204.93     18.00 o 
  10   1  17      405.36      467.09     25.39 o 
  11   1  17       23.92       18.62     21.69 o 
 -11   2  17       22.28       12.15     18.31 o 
 -10   2  17      291.54      266.32     21.69 o 
  -9   2  17      169.17      176.77     10.46 o 
  -8   2  17      171.41      156.62     10.77 o 
  -7   2  17      404.22      383.09     10.77 o 
  -6   2  17      632.54      514.02     10.62 o 
  -5   2  17       82.85      106.46      6.46 o 
  -4   2  17      176.64      178.93      6.31 o 
  -3   2  17      738.22      734.64     12.77 o 
  -2   2  17      548.60      578.17     11.38 o 
  -1   2  17     1410.46     1359.43     20.31 o 
   0   2  17      612.20      482.48     10.31 o 
   1   2  17     1384.35     1316.35     17.08 o 
   2   2  17      568.49      618.48     11.69 o 
   3   2  17      708.75      728.18     14.77 o 
   4   2  17      191.60      184.16      7.38 o 
   5   2  17       81.76       95.39      7.69 o 
   6   2  17      677.49      542.79     14.62 o 
   7   2  17      415.06      411.24     12.77 o 
   8   2  17      157.63      119.70     12.00 o 
   9   2  17      185.07      172.62     16.46 o 
  10   2  17      270.92      225.70     26.00 o 
  11   2  17       21.18       26.00     21.54 o 
 -11   3  17      117.63      104.77     24.92 o 
 -10   3  17      630.98      692.64     28.92 o 
  -9   3  17       39.15       46.00      9.08 o 
  -8   3  17      668.90      700.95     22.92 o 
  -7   3  17      263.35      187.39      9.69 o 
  -6   3  17     1503.50     1532.36     24.62 o 
  -5   3  17       65.39       52.16      4.46 o 
  -4   3  17     3836.35     4002.90     49.69 o 
  -3   3  17       97.33      117.23      6.00 o 
  -2   3  17     4740.24     4885.54     54.77 o 
  -1   3  17       23.31        4.62      4.62 o 
   0   3  17     6930.71     6986.68     72.16 o 
   1   3  17       33.72       24.46      4.62 o 
   2   3  17     4615.75     4684.76     53.69 o 
   3   3  17      120.17      123.23      6.15 o 
   4   3  17     3909.88     4037.67     54.77 o 
   5   3  17       61.93       58.46      3.08 o 
   6   3  17     1459.66     1483.59     30.15 o 
   7   3  17      269.97      219.85     10.46 o 
   8   3  17      574.73      640.02     31.69 o 
   9   3  17       27.87        9.08     15.39 o 
  10   3  17      601.06      581.86     34.00 o 
  11   3  17      105.17       96.93     23.23 o 
 -11   4  17       47.21       32.31     16.92 o 
 -10   4  17      156.80      190.62     15.23 o 
  -9   4  17       23.00       12.15     10.62 o 
  -8   4  17      355.08      409.71     17.54 o 
  -7   4  17     1081.78     1127.27     26.31 o 
  -6   4  17      289.51      254.78      8.77 o 
  -5   4  17      316.77      348.63      7.38 o 
  -4   4  17       16.58       13.85      3.23 o 
  -3   4  17      410.59      453.55     10.00 o 
  -2   4  17     1163.97     1153.88     13.39 o 
  -1   4  17      349.75      306.01      8.31 o 
   0   4  17      671.30      642.02     10.00 o 
   1   4  17      337.91      310.16      8.31 o 
   2   4  17     1130.73     1052.19     17.85 o 
   3   4  17      378.80      419.24     11.23 o 
   4   4  17       13.38        9.08      6.15 o 
   5   4  17      333.59      389.24     14.00 o 
   6   4  17      328.13      291.09     16.00 o 
   7   4  17     1064.47     1186.04     27.08 o 
   8   4  17      385.78      406.47     23.69 o 
   9   4  17       28.74       20.00     16.77 o 
  10   4  17      158.30      189.54     21.54 o 
  11   4  17       41.48       21.39     21.39 o 
 -10   5  17      216.61      209.55     17.08 o 
  -9   5  17       32.36       47.69     12.46 o 
  -8   5  17     1553.07     1657.59     44.77 o 
  -7   5  17     1303.17     1376.81     37.85 o 
  -6   5  17     1016.91      948.03     21.69 o 
  -5   5  17      724.56      648.02     16.00 o 
  -4   5  17     1009.14      979.72     14.77 o 
  -3   5  17      562.31      557.56     12.92 o 
  -2   5  17      137.87      117.23      6.00 o 
  -1   5  17      460.89      412.78     11.23 o 
   0   5  17       56.46       42.92      6.15 o 
   1   5  17      474.40      446.94     11.54 o 
   2   5  17      163.27      172.62      9.23 o 
   3   5  17      603.36      608.63     15.54 o 
   4   5  17     1167.37     1122.04     21.08 o 
   5   5  17      725.56      662.02     16.15 o 
   6   5  17     1091.20     1075.26     20.62 o 
   7   5  17     1330.38     1376.81     37.85 o 
   8   5  17     1509.89     1744.98     45.85 o 
   9   5  17       27.49       38.46     20.00 o 
  10   5  17      249.56      215.24     26.46 o 
 -10   6  17       30.27       41.39     15.08 o 
  -9   6  17      129.06       95.39     13.85 o 
  -8   6  17       45.59       64.62     13.85 o 
  -7   6  17        3.02       12.15     10.62 o 
  -6   6  17       36.20       42.92      7.69 o 
  -5   6  17      332.60      338.47     12.92 o 
  -4   6  17      116.19       78.62      7.69 o 
  -3   6  17      560.74      540.94     12.77 o 
  -2   6  17     1068.77     1095.88     20.77 o 
  -1   6  17      531.74      508.63     12.46 o 
   0   6  17       73.21       39.85      6.00 o 
   1   6  17      577.14      561.25     13.08 o 
   2   6  17     1031.06     1054.80     22.92 o 
   3   6  17      634.56      576.17     15.08 o 
   4   6  17      134.81      129.39      8.92 o 
   5   6  17      268.37      258.62     12.62 o 
   6   6  17       44.57       46.00      9.08 o 
   7   6  17        8.66        4.62      9.38 o 
   8   6  17       33.73       65.85     10.77 o 
   9   6  17      111.21      143.08     24.46 o 
  10   6  17       19.25       16.92     20.00 o 
  -9   7  17      325.56      300.62     24.46 o 
  -8   7  17      187.62      169.54     18.46 o 
  -7   7  17        9.43       -6.15     12.15 o 
  -6   7  17      527.64      568.79     22.46 o 
  -5   7  17      144.56      121.54     10.31 o 
  -4   7  17       76.70       92.31     10.62 o 
  -3   7  17      313.48      263.70     10.15 o 
  -2   7  17      943.02     1019.42     20.00 o 
  -1   7  17     1074.02     1111.57     23.54 o 
   0   7  17      338.75      315.70     11.08 o 
   1   7  17     1071.85     1088.19     20.77 o 
   2   7  17     1066.03     1122.04     26.31 o 
   3   7  17      284.06      218.62     12.77 o 
   4   7  17       29.09       38.46      9.23 o 
   5   7  17      167.07      144.93     10.46 o 
   6   7  17      535.82      522.94     18.00 o 
   7   7  17       16.54       16.92     10.62 o 
   8   7  17      209.76      186.31     14.92 o 
   9   7  17      336.21      306.01     34.31 o 
  -9   8  17      493.88      506.94     30.00 o 
  -8   8  17      107.07      101.54     18.15 o 
  -7   8  17      260.26      281.86     19.69 o 
  -6   8  17      107.00      117.23     15.23 o 
  -5   8  17      375.57      329.86     18.46 o 
  -4   8  17      215.00      210.62     16.00 o 
  -3   8  17      933.88     1014.34     27.54 o 
  -2   8  17      354.92      389.24     10.77 o 
  -1   8  17     1271.56     1379.74     29.08 o 
   0   8  17       11.15       15.39      9.23 o 
   1   8  17     1256.32     1324.97     28.62 o 
   2   8  17      382.74      380.01     15.23 o 
   3   8  17      884.64      924.03     26.31 o 
   4   8  17      233.78      214.01     14.92 o 
   5   8  17      354.49      357.40     16.31 o 
   6   8  17      126.83      125.85     14.15 o 
   7   8  17      223.33      204.93     16.92 o 
   8   8  17      108.03      113.85     16.77 o 
   9   8  17      506.18      574.33     35.69 o 
  -8   9  17       43.54       41.39     18.62 o 
  -7   9  17       35.94       22.92     13.85 o 
  -6   9  17      120.46      101.54     16.62 o 
  -5   9  17       44.97       58.46     13.85 o 
  -4   9  17      638.68      585.71     24.62 o 
  -3   9  17       63.95       67.85     10.92 o 
  -2   9  17      837.60      895.72     23.54 o 
  -1   9  17       42.82       49.23      7.69 o 
   0   9  17     2246.33     2473.62     50.77 o 
   1   9  17       32.33       29.23      9.38 o 
   2   9  17      825.34      888.64     30.46 o 
   3   9  17       71.35       77.23     12.46 o 
   4   9  17      606.29      531.86     21.69 o 
   5   9  17       47.19       29.23     12.31 o 
   6   9  17      139.15      132.00     15.39 o 
   7   9  17       33.16       12.15     15.39 o 
   8   9  17       62.51       61.54     15.39 o 
  -7  10  17      323.21      325.55     24.00 o 
  -6  10  17      119.85      132.00     18.00 o 
  -5  10  17      263.88      257.39     20.15 o 
  -4  10  17      366.26      427.24     26.00 o 
  -3  10  17      507.73      480.78     22.31 o 
  -2  10  17       49.61       73.85     12.15 o 
  -1  10  17      305.09      344.16     16.00 o 
   0  10  17      151.21      148.77     10.46 o 
   1  10  17      306.67      315.70     16.77 o 
   2  10  17       47.40       36.92     15.23 o 
   3  10  17      555.66      553.86     24.00 o 
   4  10  17      346.13      367.86     21.08 o 
   5  10  17      283.77      284.47     19.85 o 
   6  10  17      100.35       96.93     16.92 o 
   7  10  17      333.01      318.47     28.00 o 
  -6  11  17      293.67      259.85     24.00 o 
  -5  11  17       25.11       -3.08     18.62 o 
  -4  11  17      576.79      612.63     33.08 o 
  -3  11  17      145.80      123.23     16.62 o 
  -2  11  17      395.72      363.40     20.92 o 
  -1  11  17       11.67        7.69     12.46 o 
   0  11  17       68.42       52.16     15.23 o 
   1  11  17       12.78       10.92     15.54 o 
   2  11  17      409.27      404.94     22.15 o 
   3  11  17      131.29      117.23     15.23 o 
   4  11  17      602.60      624.33     27.39 o 
   5  11  17       33.27       22.92     18.46 o 
   6  11  17      326.13      276.62     27.39 o 
  -4  12  17       44.27       29.23     22.92 o 
  -3  12  17      102.84       87.85     28.00 o 
  -2  12  17      230.02      207.24     26.00 o 
  -1  12  17      514.66      506.94     30.00 o 
   0  12  17      611.76      597.10     34.46 o 
   1  12  17      545.06      566.79     29.85 o 
   2  12  17      236.95      234.01     25.23 o 
   3  12  17      136.48      123.23     24.31 o 
   4  12  17       41.80       46.00     18.62 o 
  -1  13  17       98.44       95.39     26.00 o 
   0  13  17       12.89      -19.85     19.85 o 
   1  13  17       92.28       42.92     26.15 o 
   0   0  18       34.91       75.08      6.15 o 
   1   0  18      191.99      210.62      8.00 o 
   2   0  18     1516.47     1330.66     20.00 o 
   3   0  18       91.37       80.00      6.31 o 
   4   0  18     9486.82     9723.69    108.31 o 
   5   0  18        8.72        6.15      4.62 o 
   6   0  18     2060.59     2396.23     34.62 o 
   7   0  18      386.13      366.32     12.00 o 
   8   0  18     1242.33     1268.50     33.54 o 
   9   0  18       64.93       42.92     13.85 o 
  10   0  18      179.27      147.85     22.00 o 
  11   0  18      121.78      132.00     23.39 o 
 -11   1  18       12.03       36.92     18.62 o 
 -10   1  18       50.84       58.46     18.62 o 
  -9   1  18       15.40        3.08      9.23 o 
  -8   1  18      103.57      108.93     10.62 o 
  -7   1  18      180.66      186.31      9.69 o 
  -6   1  18      749.98      715.56     14.62 o 
  -5   1  18       17.35       16.92      4.46 o 
  -4   1  18      346.43      430.48      9.69 o 
  -3   1  18       64.67       56.77      4.77 o 
  -2   1  18      179.15      131.23      6.31 o 
  -1   1  18     3932.25     3953.36     44.46 o 
   0   1  18       15.80       12.15      6.00 o 
   1   1  18     3979.38     3978.13     49.54 o 
   2   1  18      181.77      133.85      7.23 o 
   3   1  18       70.00       70.46      6.00 o 
   4   1  18      354.43      417.55     11.23 o 
   5   1  18       16.14       16.92      6.15 o 
   6   1  18      747.77      736.79     14.92 o 
   7   1  18      168.19      190.62     10.77 o 
   8   1  18       95.42      103.23      9.54 o 
   9   1  18       12.64       -7.69     12.46 o 
  10   1  18       40.35       42.92     18.46 o 
  11   1  18        8.77        6.15     21.54 o 
 -11   2  18       19.48       53.85     21.23 o 
 -10   2  18      658.65      610.63     29.08 o 
  -9   2  18      456.17      470.48     17.08 o 
  -8   2  18       31.64       55.54     10.46 o 
  -7   2  18       28.50       15.39      4.62 o 
  -6   2  18      879.91      768.95     15.23 o 
  -5   2  18      186.17      161.54      6.00 o 
  -4   2  18     2604.36     2493.16     31.39 o 
  -3   2  18      541.26      522.94     10.77 o 
  -2   2  18     4762.43     4929.54     60.62 o 
  -1   2  18      145.13      123.23      6.15 o 
   0   2  18     4824.48     4814.61     59.85 o 
   1   2  18      154.84      125.85      7.85 o 
   2   2  18     4460.82     4546.30     52.92 o 
   3   2  18      565.19      510.48     12.46 o 
   4   2  18     2305.08     2196.99     33.08 o 
   5   2  18      185.65      182.01      9.54 o 
   6   2  18      757.68      650.02     16.00 o 
   7   2  18       36.36       16.92      6.15 o 
   8   2  18       66.70       77.23      8.92 o 
   9   2  18      424.33      393.86     24.92 o 
  10   2  18      679.03      694.79     41.39 o 
  11   2  18       15.49      -21.39     21.39 o 
 -11   3  18        3.40       22.92     19.85 o 
 -10   3  18      401.38      389.24     27.85 o 
  -9   3  18      285.68      257.39     13.85 o 
  -8   3  18      208.37      254.78     13.85 o 
  -7   3  18      608.49      583.86     17.08 o 
  -6   3  18      723.28      730.33     14.77 o 
  -5   3  18      148.21      129.39      6.31 o 
  -4   3  18      837.69      876.95     16.31 o 
  -3   3  18      837.83      810.95     13.39 o 
  -2   3  18      477.42      375.40      9.08 o 
  -1   3  18       67.94       77.23      7.54 o 
   0   3  18       41.37       24.46      6.15 o 
   1   3  18       87.23       84.93      6.46 o 
   2   3  18      465.81      350.01     10.31 o 
   3   3  18      908.21      867.72     18.46 o 
   4   3  18      811.37      842.49     20.46 o 
   5   3  18      170.85      156.62      7.85 o 
   6   3  18      678.89      717.72     21.08 o 
   7   3  18      606.35      604.79     17.39 o 
   8   3  18      208.59      241.24     12.15 o 
   9   3  18      272.08      215.24     23.08 o 
  10   3  18      435.82      485.86     29.39 o 
  11   3  18        5.65      -17.08     17.08 o 
 -10   4  18      553.86      602.94     26.92 o 
  -9   4  18       72.06       59.69     12.15 o 
  -8   4  18      890.01     1032.03     27.69 o 
  -7   4  18      318.34      281.86     15.85 o 
  -6   4  18      567.97      480.78     13.69 o 
  -5   4  18      115.44      133.85      4.62 o 
  -4   4  18     1388.50     1474.51     24.15 o 
  -3   4  18      326.14      307.39      8.31 o 
  -2   4  18      467.43      494.63     10.46 o 
  -1   4  18      489.64      458.63     10.15 o 
   0   4  18     1455.96     1251.73     19.39 o 
   1   4  18      492.13      492.94     10.46 o 
   2   4  18      528.08      533.71     14.46 o 
   3   4  18      350.85      317.09     11.23 o 
   4   4  18     1486.21     1600.67     31.39 o 
   5   4  18      142.85      166.47     11.08 o 
   6   4  18      664.24      604.79     19.23 o 
   7   4  18      286.71      267.55     15.39 o 
   8   4  18      873.19     1034.49     27.69 o 
   9   4  18       70.52       49.23     17.08 o 
  10   4  18      519.66      600.94     40.31 o 
 -10   5  18        4.89       -7.69     14.00 o 
  -9   5  18       12.46      -10.92     14.00 o 
  -8   5  18      112.61       86.46     13.85 o 
  -7   5  18      472.26      519.40     19.69 o 
  -6   5  18      453.11      452.01     18.31 o 
  -5   5  18      505.32      503.40     14.15 o 
  -4   5  18       47.86       62.77      4.31 o 
  -3   5  18      793.47      784.33     13.23 o 
  -2   5  18     1030.90     1159.11     18.77 o 
  -1   5  18      283.61      246.16      9.85 o 
   0   5  18       91.64       84.93      6.46 o 
   1   5  18      236.27      209.55      9.08 o 
   2   5  18     1040.52     1172.50     21.54 o 
   3   5  18      688.71      666.17     16.15 o 
   4   5  18       39.29       50.92      9.54 o 
   5   5  18      445.63      458.63     15.08 o 
   6   5  18      406.60      403.24     17.39 o 
   7   5  18      469.89      480.78     20.62 o 
   8   5  18      117.20      108.00     10.62 o 
   9   5  18       18.60      -20.00     20.00 o 
  10   5  18        5.84      -13.85     21.69 o 
 -10   6  18       91.32       53.85     15.54 o 
  -9   6  18        9.38       -4.62     13.85 o 
  -8   6  18     1458.21     1588.20     43.69 o 
  -7   6  18       26.52       24.46     12.46 o 
  -6   6  18     3336.68     3782.58     72.31 o 
  -5   6  18       12.28       13.85      9.38 o 
  -4   6  18      364.24      389.24     10.77 o 
  -3   6  18      807.69      865.41     16.15 o 
  -2   6  18       14.50       12.15      4.62 o 
  -1   6  18      297.84      257.39      8.77 o 
   0   6  18      455.41      479.09     13.69 o 
   1   6  18      298.87      257.39     11.38 o 
   2   6  18       52.14       35.54      7.54 o 
   3   6  18      863.11      860.80     20.77 o 
   4   6  18      353.30      373.86     13.69 o 
   5   6  18       20.20        0.00     15.39 o 
   6   6  18     3302.22     3763.35     67.39 o 
   7   6  18       28.63        9.08     10.62 o 
   8   6  18     1498.17     1635.44     44.46 o 
   9   6  18       11.28       35.54     24.77 o 
  10   6  18      108.34       81.39     24.77 o 
  -9   7  18       49.44       27.69     16.92 o 
  -8   7  18      244.04      215.24     19.54 o 
  -7   7  18      107.29      101.54     14.31 o 
  -6   7  18       37.15       56.77     13.54 o 
  -5   7  18      437.44      427.24     19.39 o 
  -4   7  18      133.62      113.85     12.62 o 
  -3   7  18      940.39      907.41     23.69 o 
  -2   7  18       16.02        4.62      6.31 o 
  -1   7  18     2755.58     2951.17     51.08 o 
   0   7  18       50.72       46.00      7.38 o 
   1   7  18     2741.82     2891.78     46.46 o 
   2   7  18       21.19       12.15      9.38 o 
   3   7  18      905.31      828.95     22.62 o 
   4   7  18      118.90       98.46     10.92 o 
   5   7  18      417.26      370.93     16.62 o 
   6   7  18       47.22       35.54     10.77 o 
   7   7  18       81.10       36.92     13.85 o 
   8   7  18      243.38      207.24     18.00 o 
   9   7  18       56.90        3.08     21.69 o 
  -9   8  18       18.27       12.15     15.39 o 
  -8   8  18       40.94       61.54     18.46 o 
  -7   8  18      163.64      172.62     16.46 o 
  -6   8  18      261.42      224.47     16.46 o 
  -5   8  18      200.39      229.24     19.08 o 
  -4   8  18      426.47      386.17     20.00 o 
  -3   8  18      496.30      519.40     17.85 o 
  -2   8  18      794.85      756.02     19.39 o 
  -1   8  18      714.21      740.95     23.54 o 
   0   8  18     1874.12     2204.38     40.46 o 
   1   8  18      717.69      682.48     18.46 o 
   2   8  18      697.44      624.33     17.69 o 
   3   8  18      462.50      460.32     18.46 o 
   4   8  18      330.49      328.32     18.46 o 
   5   8  18      179.83      175.70     13.54 o 
   6   8  18      222.82      240.01     15.85 o 
   7   8  18      149.34      175.70     15.54 o 
   8   8  18       63.16       46.00     13.85 o 
   9   8  18       25.41       12.15     21.39 o 
  -8   9  18      148.69      125.85     18.46 o 
  -7   9  18      845.91      931.26     35.85 o 
  -6   9  18       46.59       44.46     15.23 o 
  -5   9  18      771.74      831.10     36.15 o 
  -4   9  18       78.60       65.85     18.46 o 
  -3   9  18      759.48      876.95     30.15 o 
  -2   9  18       31.99       29.23      9.38 o 
  -1   9  18      605.62      636.02     17.85 o 
   0   9  18       29.96       21.39      9.08 o 
   1   9  18      572.25      553.86     18.46 o 
   2   9  18       25.26        7.69     12.46 o 
   3   9  18      729.23      847.10     27.39 o 
   4   9  18       66.17       36.92     12.46 o 
   5   9  18      776.61      833.41     29.39 o 
   6   9  18       45.91       44.46     13.54 o 
   7   9  18      863.67      926.49     35.85 o 
   8   9  18      151.43       93.85     22.77 o 
  -7  10  18       62.63       78.62     18.77 o 
  -6  10  18      104.46      108.93     17.23 o 
  -5  10  18      160.38      155.54     21.54 o 
  -4  10  18      529.02      540.94     31.08 o 
  -3  10  18       18.80       21.39     12.31 o 
  -2  10  18      136.54       95.39     15.39 o 
  -1  10  18       20.81       26.00     10.77 o 
   0  10  18     1384.01     1429.74     41.54 o 
   1  10  18       20.15       16.92     13.85 o 
   2  10  18      155.95      121.54     15.54 o 
   3  10  18       15.17      -10.92     14.00 o 
   4  10  18      588.03      572.48     28.15 o 
   5  10  18      150.17      124.93     16.62 o 
   6  10  18       96.79      101.54     18.15 o 
   7  10  18       67.02        6.15     18.46 o 
  -5  11  18       36.64       36.92     17.23 o 
  -4  11  18       28.28       15.39     18.46 o 
  -3  11  18      264.52      232.78     22.77 o 
  -2  11  18       34.56       32.31     16.92 o 
  -1  11  18      416.96      404.94     28.46 o 
   0  11  18        1.03       -7.69     12.46 o 
   1  11  18      409.18      442.01     24.77 o 
   2  11  18       41.01       16.92     13.85 o 
   3  11  18      233.49      267.55     21.85 o 
   4  11  18       36.15       13.85     16.92 o 
   5  11  18       13.06        1.54     15.54 o 
  -4  12  18      127.81      100.00     30.62 o 
  -3  12  18       85.83       62.77     24.92 o 
  -2  12  18      155.43      153.70     31.08 o 
  -1  12  18       16.48       15.39     20.00 o 
   0  12  18        9.08       30.62     22.92 o 
   1  12  18       20.60       22.92     18.46 o 
   2  12  18      147.75      167.54     23.39 o 
   3  12  18       94.52       73.85     20.15 o 
   4  12  18      130.51      121.54     21.54 o 
   1   0  19       23.52       16.92      4.46 o 
   2   0  19      232.01      187.39      9.69 o 
   3   0  19     3390.52     3503.34     41.85 o 
   4   0  19        1.92        1.54      4.62 o 
   5   0  19     3833.02     4027.67     59.69 o 
   6   0  19        0.66        7.69      4.62 o 
   7   0  19        1.21       -4.62      6.31 o 
   8   0  19      310.52      297.86     16.31 o 
   9   0  19       44.41       38.46     15.54 o 
  10   0  19        3.11       30.62     16.92 o 
  11   0  19       33.26       39.85     19.85 o 
 -11   1  19      173.85      173.70     24.77 o 
 -10   1  19      205.02      170.62     20.46 o 
  -9   1  19      575.61      595.25     21.08 o 
  -8   1  19      399.53      416.01     20.77 o 
  -7   1  19      455.16      505.09     15.85 o 
  -6   1  19      792.56      762.49     17.39 o 
  -5   1  19       12.75       16.92      4.46 o 
  -4   1  19     1428.44     1477.59     21.08 o 
  -3   1  19      914.58      840.18     13.69 o 
  -2   1  19     1504.52     1417.89     20.62 o 
  -1   1  19     1661.35     1851.44     27.08 o 
   0   1  19     1250.87     1271.27     22.31 o 
   1   1  19     1666.95     1751.59     26.31 o 
   2   1  19     1463.92     1370.97     23.23 o 
   3   1  19      903.36      842.49     16.00 o 
   4   1  19     1234.38     1282.50     22.46 o 
   5   1  19       29.15       35.54      7.54 o 
   6   1  19      633.61      618.48     15.54 o 
   7   1  19      472.86      531.86     16.31 o 
   8   1  19      434.29      437.09     19.69 o 
   9   1  19      523.71      553.86     27.69 o 
  10   1  19      218.71      214.01     19.54 o 
  11   1  19      194.48      180.01     29.54 o 
 -11   2  19       68.32       38.46     21.39 o 
 -10   2  19       43.01       42.92     16.92 o 
  -9   2  19      529.66      548.33     22.00 o 
  -8   2  19       96.37      113.85     10.92 o 
  -7   2  19      407.00      416.01     16.00 o 
  -6   2  19      345.92      263.70      8.92 o 
  -5   2  19      141.65      135.70      6.46 o 
  -4   2  19       48.82       53.85      6.31 o 
  -3   2  19      155.05      121.54      6.00 o 
  -2   2  19      277.18      284.47      8.00 o 
  -1   2  19      902.90      884.03     16.31 o 
   0   2  19     1549.74     1342.20     20.15 o 
   1   2  19      910.65      870.03     16.15 o 
   2   2  19      250.98      251.08      8.77 o 
   3   2  19      157.07      121.54      7.85 o 
   4   2  19       43.08       47.69      7.54 o 
   5   2  19      132.36      132.00      9.08 o 
   6   2  19      321.60      242.47     13.39 o 
   7   2  19      394.00      424.01     17.69 o 
   8   2  19       92.09      108.93     10.62 o 
   9   2  19      518.02      561.25     40.92 o 
  10   2  19       40.00       29.23     24.62 o 
  11   2  19       61.52       32.31     23.23 o 
 -10   3  19      486.61      526.48     30.62 o 
  -9   3  19       95.50      106.46     12.15 o 
  -8   3  19      307.42      335.55     17.23 o 
  -7   3  19       46.84       47.69      9.23 o 
  -6   3  19     1320.80     1213.12     21.85 o 
  -5   3  19      772.55      817.56     15.69 o 
  -4   3  19      579.09      552.02     12.92 o 
  -3   3  19     1762.68     1868.37     27.08 o 
  -2   3  19     1530.37     1495.74     24.31 o 
  -1   3  19     4793.50     4814.61     59.85 o 
   0   3  19     1551.06     1477.59     24.15 o 
   1   3  19     4885.28     5012.47     61.08 o 
   2   3  19     1569.59     1541.59     27.69 o 
   3   3  19     1729.52     1844.67     33.69 o 
   4   3  19      533.29      522.94     16.15 o 
   5   3  19      935.03      989.57     22.15 o 
   6   3  19     1279.66     1237.89     30.31 o 
   7   3  19       38.39       44.46     10.92 o 
   8   3  19      272.02      281.86     17.08 o 
   9   3  19      102.69      104.77     23.23 o 
  10   3  19      481.46      559.40     37.08 o 
 -10   4  19      114.33       92.31     15.08 o 
  -9   4  19       42.01       42.92     12.31 o 
  -8   4  19      353.63      348.63     17.54 o 
  -7   4  19      601.88      650.02     24.00 o 
  -6   4  19      476.86      505.09     15.85 o 
  -5   4  19       10.51       13.85      4.62 o 
  -4   4  19       42.33       29.23      4.62 o 
  -3   4  19      141.78      146.00      7.54 o 
  -2   4  19      941.24      884.03     16.31 o 
  -1   4  19      155.99      156.62      8.77 o 
   0   4  19      177.09      164.47      9.08 o 
   1   4  19      161.80      140.31      7.38 o 
   2   4  19      955.30      931.26     19.08 o 
   3   4  19      150.09      148.77     10.46 o 
   4   4  19       56.63       52.16      9.08 o 
   5   4  19        4.59       15.39      7.69 o 
   6   4  19      444.26      468.78     16.92 o 
   7   4  19      620.54      634.17     23.69 o 
   8   4  19      358.92      376.94     16.77 o 
   9   4  19       47.98        6.15     20.00 o 
  10   4  19      119.85      127.54     27.54 o 
 -10   5  19       46.28       59.69     15.23 o 
  -9   5  19      288.37      312.93     19.39 o 
  -8   5  19      749.89      793.10     28.77 o 
  -7   5  19     1850.53     2048.83     49.69 o 
  -6   5  19      427.92      455.25     20.15 o 
  -5   5  19     1571.19     1572.51     34.15 o 
  -4   5  19      662.77      684.48     12.31 o 
  -3   5  19     1030.86     1122.04     18.46 o 
  -2   5  19      980.27      955.26     16.92 o 
  -1   5  19     2078.67     2134.99     32.62 o 
   0   5  19      309.79      296.47      9.38 o 
   1   5  19     1941.96     1964.52     31.23 o 
   2   5  19     1160.44     1103.73     23.39 o 
   3   5  19     1040.25     1156.50     24.00 o 
   4   5  19      694.25      745.25     19.23 o 
   5   5  19     1573.25     1676.82     32.15 o 
   6   5  19      392.74      383.09     16.92 o 
   7   5  19     1956.10     2204.38     51.54 o 
   8   5  19      729.76      793.10     28.77 o 
   9   5  19      315.19      339.86     30.31 o 
  10   5  19       54.15       35.54     26.15 o 
  -9   6  19       94.07       72.46     16.77 o 
  -8   6  19        8.16        1.54     14.00 o 
  -7   6  19      120.81      106.46     15.39 o 
  -6   6  19      218.49      235.24     16.77 o 
  -5   6  19       83.35       59.69     10.92 o 
  -4   6  19       96.82       90.77      4.46 o 
  -3   6  19      768.32      747.41     15.08 o 
  -2   6  19     1716.25     1722.21     29.23 o 
  -1   6  19      658.25      698.95     16.62 o 
   0   6  19      720.03      786.49     17.54 o 
   1   6  19      625.66      642.02     15.85 o 
   2   6  19     1768.50     1722.21     32.62 o 
   3   6  19      719.89      674.18     18.31 o 
   4   6  19      100.23       86.46      9.54 o 
   5   6  19       79.12       92.31     12.00 o 
   6   6  19      255.52      244.93     16.00 o 
   7   6  19       93.86       62.77     12.46 o 
   8   6  19       13.74       -3.08      9.23 o 
   9   6  19      121.05       82.77     24.31 o 
  -9   7  19        8.69       12.15     15.39 o 
  -8   7  19      125.12      118.00     15.39 o 
  -7   7  19      116.91       98.46     14.00 o 
  -6   7  19      166.09      175.70     16.62 o 
  -5   7  19      649.32      711.41     27.23 o 
  -4   7  19      185.81      161.54     16.92 o 
  -3   7  19      433.46      443.71     11.54 o 
  -2   7  19      220.21      219.85     10.46 o 
  -1   7  19      331.27      370.93     15.08 o 
   0   7  19       23.08       22.92      7.54 o 
   1   7  19      375.35      383.09     13.85 o 
   2   7  19      203.14      182.01     12.77 o 
   3   7  19      353.48      318.47     14.00 o 
   4   7  19      201.74      182.01     13.69 o 
   5   7  19      564.35      626.17     21.54 o 
   6   7  19      144.74      133.85     13.69 o 
   7   7  19       97.03       75.08     13.54 o 
   8   7  19      143.15      133.85     20.00 o 
   9   7  19        1.53      -20.00     21.39 o 
  -8   8  19       73.98       62.77     15.54 o 
  -7   8  19      134.56      108.93     17.23 o 
  -6   8  19      105.45       90.77     17.23 o 
  -5   8  19      365.13      363.40     22.46 o 
  -4   8  19      723.56      740.95     27.69 o 
  -3   8  19      603.13      620.33     17.54 o 
  -2   8  19      429.71      445.24     16.62 o 
  -1   8  19      100.68      127.54     10.62 o 
   0   8  19        1.41       10.92      9.23 o 
   1   8  19      127.37      148.77     10.46 o 
   2   8  19      381.20      370.93     15.08 o 
   3   8  19      662.61      670.18     22.31 o 
   4   8  19      719.81      756.02     25.85 o 
   5   8  19      365.80      352.93     16.15 o 
   6   8  19      109.44      127.54     14.15 o 
   7   8  19      112.67       73.85     18.15 o 
   8   8  19       84.76       58.46     19.85 o 
  -7   9  19       87.05      135.70     20.15 o 
  -6   9  19      153.23      158.47     19.69 o 
  -5   9  19       80.38      108.00     20.46 o 
  -4   9  19      780.28      822.18     33.69 o 
  -3   9  19      319.12      293.86     20.15 o 
  -2   9  19      465.38      531.86     19.85 o 
  -1   9  19      808.49      833.41     24.92 o 
   0   9  19      493.33      506.94     19.39 o 
   1   9  19      850.60      886.34     28.00 o 
   2   9  19      512.24      581.86     24.62 o 
   3   9  19      338.63      301.86     19.08 o 
   4   9  19      852.63      863.10     27.69 o 
   5   9  19       78.52       67.85     15.54 o 
   6   9  19      170.80      186.31     20.31 o 
   7   9  19       81.62       67.85     15.54 o 
  -6  10  19      101.42       86.46     19.69 o 
  -5  10  19       35.17       21.39     21.39 o 
  -4  10  19      197.35      180.01     21.08 o 
  -3  10  19      252.30      281.86     23.69 o 
  -2  10  19      333.45      325.55     21.23 o 
  -1  10  19       24.41       20.00     10.92 o 
   0  10  19       41.93       27.69     14.00 o 
   1  10  19       48.42       59.69     14.00 o 
   2  10  19      290.35      252.32     18.77 o 
   3  10  19      229.60      246.16     18.46 o 
   4  10  19      182.47      184.16     20.15 o 
   5  10  19       21.65       18.62     16.92 o 
   6  10  19      109.21       30.62     18.15 o 
  -5  11  19      210.37      158.47     22.77 o 
  -4  11  19      203.79      178.93     24.15 o 
  -3  11  19      264.06      289.86     26.77 o 
  -2  11  19      316.87      317.09     28.00 o 
  -1  11  19       16.23       35.54     18.77 o 
   0  11  19       13.83        0.00     15.39 o 
   1  11  19        7.68      -18.77     18.77 o 
   2  11  19      291.07      285.86     22.62 o 
   3  11  19      281.46      268.78     20.62 o 
   4  11  19      203.89      215.24     21.85 o 
   5  11  19      222.46      189.54     21.54 o 
  -3  12  19       71.88       38.46     27.69 o 
  -2  12  19      310.85      338.47     36.15 o 
  -1  12  19      148.07       95.39     24.46 o 
   0  12  19      422.37      406.47     36.31 o 
   1  12  19      142.29      141.24     28.92 o 
   2  12  19      334.48      291.09     33.39 o 
   3  12  19       60.91       58.46     19.85 o 
   0   0  20      817.79      762.49     19.54 o 
   1   0  20      763.13      766.79     15.23 o 
   2   0  20     2334.69     2384.69     34.46 o 
   3   0  20     1177.14     1057.26     20.46 o 
   4   0  20      121.49      140.31      7.38 o 
   5   0  20     1203.91     1432.66     29.69 o 
   6   0  20      136.90      152.62      9.69 o 
   7   0  20     1105.74     1204.96     38.16 o 
   8   0  20        1.12       -1.54     10.92 o 
   9   0  20      347.94      395.40     26.46 o 
  10   0  20        3.40      -15.39     18.46 o 
  11   0  20      494.62      519.40     39.39 o 
 -10   1  20       74.10       41.39     16.62 o 
  -9   1  20      319.05      310.16     18.00 o 
  -8   1  20      235.28      247.39     18.46 o 
  -7   1  20      913.57      876.95     30.15 o 
  -6   1  20      639.84      606.79     17.39 o 
  -5   1  20     1681.97     1851.44     30.31 o 
  -4   1  20       67.17       52.16      6.15 o 
  -3   1  20       58.96       59.69      6.00 o 
  -2   1  20      918.37      881.57     16.31 o 
  -1   1  20      371.54      345.70      8.77 o 
   0   1  20     1370.18     1215.88     21.85 o 
   1   1  20      360.51      318.47     11.23 o 
   2   1  20      916.38      872.34     18.46 o 
   3   1  20       49.19       41.39      7.54 o 
   4   1  20       68.95       55.54      6.46 o 
   5   1  20     1717.13     1875.14     34.00 o 
   6   1  20      648.35      646.02     18.00 o 
   7   1  20      920.12      940.80     28.92 o 
   8   1  20      241.22      224.47     16.46 o 
   9   1  20      352.03      338.47     26.00 o 
  10   1  20       74.04      119.70     30.92 o 
 -10   2  20       74.21       18.62     18.62 o 
  -9   2  20      407.21      409.71     22.15 o 
  -8   2  20      115.11      125.85     14.92 o 
  -7   2  20      218.46      204.93     12.31 o 
  -6   2  20      410.94      361.86     12.00 o 
  -5   2  20     1579.12     1670.51     25.69 o 
  -4   2  20      385.19      370.93     10.62 o 
  -3   2  20     1960.60     2080.99     32.15 o 
  -2   2  20      122.51      100.00      6.31 o 
  -1   2  20     4132.49     4127.82     55.39 o 
   0   2  20       66.66       72.46      6.00 o 
   1   2  20     4128.50     4163.21     55.69 o 
   2   2  20      101.76       73.85      7.38 o 
   3   2  20     1883.93     2013.45     35.23 o 
   4   2  20      378.30      331.24     12.92 o 
   5   2  20     1525.47     1635.44     28.62 o 
   6   2  20      375.13      361.86     14.92 o 
   7   2  20      181.28      198.31     15.54 o 
   8   2  20      118.10      155.54     13.69 o 
   9   2  20      363.91      300.62     29.85 o 
  10   2  20       75.51      100.00     27.39 o 
 -10   3  20      153.63      131.23     26.00 o 
  -9   3  20       46.60       50.92     12.31 o 
  -8   3  20      129.86      123.23     14.00 o 
  -7   3  20       66.77       62.77     12.46 o 
  -6   3  20      355.25      375.40     12.15 o 
  -5   3  20      303.50      312.93      9.69 o 
  -4   3  20       94.66      112.16      7.54 o 
  -3   3  20       63.36       42.92      6.15 o 
  -2   3  20      407.86      453.55     11.69 o 
  -1   3  20       44.92       46.00      7.38 o 
   0   3  20       16.35        3.08      6.15 o 
   1   3  20       39.09       33.69      7.69 o 
   2   3  20      363.76      393.86     14.00 o 
   3   3  20       62.62       52.16      9.08 o 
   4   3  20       92.33      104.77      9.69 o 
   5   3  20      331.04      378.47     12.15 o 
   6   3  20      333.29      344.16     16.00 o 
   7   3  20       83.40       69.08     12.46 o 
   8   3  20      133.61      125.85     12.31 o 
   9   3  20       38.87       38.46     29.23 o 
  10   3  20      140.85      112.16     25.69 o 
 -10   4  20        9.28       42.92     20.00 o 
  -9   4  20      471.10      492.94     22.62 o 
  -8   4  20       66.44      124.93     15.85 o 
  -7   4  20      826.42      840.18     29.54 o 
  -6   4  20       17.10       29.23     10.62 o 
  -5   4  20     1515.49     1498.82     24.31 o 
  -4   4  20      331.30      357.40     10.31 o 
  -3   4  20     2990.63     3261.49     49.23 o 
  -2   4  20       36.52       32.31      6.31 o 
  -1   4  20     2411.27     2278.69     41.23 o 
   0   4  20     1049.01     1106.34     23.54 o 
   1   4  20     2442.01     2357.92     41.85 o 
   2   4  20       24.50       26.00      9.23 o 
   3   4  20     3280.00     3667.65     61.69 o 
   4   4  20      327.73      342.78     14.46 o 
   5   4  20     1680.72     1696.21     35.54 o 
   6   4  20       14.25       20.00     10.92 o 
   7   4  20      841.74      950.49     29.08 o 
   8   4  20       52.78       50.92      9.54 o 
   9   4  20      496.16      539.25     36.46 o 
  10   4  20        6.53       30.62     27.69 o 
 -10   5  20       21.56       20.00     12.31 o 
  -9   5  20       84.35       84.93     15.23 o 
  -8   5  20      188.45      207.24     20.31 o 
  -7   5  20      156.50      169.54     17.39 o 
  -6   5  20      197.71      241.24     17.08 o 
  -5   5  20       80.86       84.93     10.77 o 
  -4   5  20      416.55      401.71     11.08 o 
  -3   5  20      752.45      793.10     17.69 o 
  -2   5  20      142.18      129.39      8.00 o 
  -1   5  20      219.87      218.62     10.46 o 
   0   5  20      202.73      166.47      9.08 o 
   1   5  20      202.18      190.62      9.69 o 
   2   5  20      160.20      183.08     10.62 o 
   3   5  20      750.11      743.10     19.23 o 
   4   5  20      409.85      428.94     16.31 o 
   5   5  20       64.45       52.16     12.46 o 
   6   5  20      200.57      252.32     13.69 o 
   7   5  20      137.78      173.70     15.54 o 
   8   5  20      187.57      198.31     15.54 o 
   9   5  20       69.48       77.23     23.39 o 
  10   5  20       25.33       67.85     29.08 o 
  -9   6  20      182.84      183.08     18.00 o 
  -8   6  20      160.01      141.24     14.92 o 
  -7   6  20      897.18     1101.11     36.46 o 
  -6   6  20      245.14      216.31     17.23 o 
  -5   6  20      937.59      856.18     29.85 o 
  -4   6  20      105.46      110.47      7.38 o 
  -3   6  20      733.32      745.25     17.08 o 
  -2   6  20     1366.61     1342.20     25.85 o 
  -1   6  20      395.05      400.17     12.62 o 
   0   6  20     1064.85     1062.50     20.46 o 
   1   6  20      366.77      344.16     11.69 o 
   2   6  20     1378.13     1342.20     28.77 o 
   3   6  20      621.48      630.17     17.69 o 
   4   6  20      120.38      133.85     10.92 o 
   5   6  20      839.78      817.56     22.46 o 
   6   6  20      268.64      248.62     14.77 o 
   7   6  20      897.43     1011.88     34.92 o 
   8   6  20      175.71      161.54     16.92 o 
   9   6  20      183.14      200.47     27.69 o 
  -9   7  20      171.68      135.70     20.15 o 
  -8   7  20       21.74       18.62     15.54 o 
  -7   7  20       73.90       93.85     16.77 o 
  -6   7  20       66.69       69.08     15.69 o 
  -5   7  20      528.63      531.86     25.39 o 
  -4   7  20      448.88      460.32     21.85 o 
  -3   7  20      310.40      289.86     12.00 o 
  -2   7  20     1001.75     1047.11     22.92 o 
  -1   7  20       59.30       53.85      7.54 o 
   0   7  20      124.58      103.23      9.54 o 
   1   7  20       55.57       38.46      7.85 o 
   2   7  20     1079.90     1080.34     25.85 o 
   3   7  20      329.75      324.16     15.54 o 
   4   7  20      491.37      424.01     17.69 o 
   5   7  20      545.17      552.02     22.15 o 
   6   7  20       72.02       62.77     12.46 o 
   7   7  20       85.81       87.85     15.39 o 
   8   7  20       16.91        6.15     23.08 o 
   9   7  20      148.86       98.46     26.46 o 
  -8   8  20      155.30      155.54     21.54 o 
  -7   8  20       35.03       22.92     16.92 o 
  -6   8  20      343.49      335.55     24.46 o 
  -5   8  20      321.36      341.24     23.23 o 
  -4   8  20       76.43       69.08     15.69 o 
  -3   8  20      629.57      555.71     24.00 o 
  -2   8  20      145.61      150.77     13.54 o 
  -1   8  20     1785.35     1950.68     45.08 o 
   0   8  20        1.97       -3.08      7.69 o 
   1   8  20     1861.61     2009.91     38.62 o 
   2   8  20      156.25      161.54     14.92 o 
   3   8  20      576.87      542.79     22.00 o 
   4   8  20       83.28       84.93     13.69 o 
   5   8  20      261.49      268.78     18.00 o 
   6   8  20      343.79      363.40     19.39 o 
   7   8  20       13.79       21.39     13.85 o 
   8   8  20      145.48      118.00     26.46 o 
  -7   9  20       44.76        9.08     18.31 o 
  -6   9  20      224.00      201.54     24.46 o 
  -5   9  20       14.56       10.92     15.54 o 
  -4   9  20      647.51      614.48     31.08 o 
  -3   9  20      408.48      416.01     20.77 o 
  -2   9  20      218.06      178.93     20.00 o 
  -1   9  20      341.09      383.09     20.00 o 
   0   9  20      875.52      893.26     25.85 o 
   1   9  20      348.94      338.47     20.15 o 
   2   9  20      186.19      156.62     15.69 o 
   3   9  20      407.61      419.24     20.92 o 
   4   9  20      688.42      662.02     24.15 o 
   5   9  20       13.22        6.15     13.69 o 
   6   9  20      194.71      180.01     18.92 o 
   7   9  20       35.84       41.39     16.62 o 
  -6  10  20      186.88      121.54     23.39 o 
  -5  10  20      385.20      375.40     28.92 o 
  -4  10  20       27.50       10.92     15.54 o 
  -3  10  20      545.20      593.25     30.62 o 
  -2  10  20       24.73       18.62     12.46 o 
  -1  10  20      783.81      813.10     31.39 o 
   0  10  20       51.44       75.08     18.31 o 
   1  10  20      731.51      762.49     38.92 o 
   2  10  20       20.39       36.92     15.23 o 
   3  10  20      528.85      559.40     27.85 o 
   4  10  20       20.53       24.46     14.00 o 
   5  10  20      421.41      403.24     25.23 o 
   6  10  20      201.88      158.47     21.69 o 
  -4  11  20       54.74       42.92     21.54 o 
  -3  11  20      116.88       95.39     26.00 o 
  -2  11  20      338.69      372.47     27.23 o 
  -1  11  20        6.37        0.00     15.39 o 
   0  11  20      401.37      393.86     31.08 o 
   1  11  20        6.27       50.92     20.15 o 
   2  11  20      325.94      392.32     29.54 o 
   3  11  20      104.34       55.54     19.85 o 
   4  11  20       41.42       73.85     20.15 o 
  -2  12  20       39.01       21.39     27.54 o 
  -1  12  20       71.90        3.08     24.77 o 
   0  12  20       25.45       95.39     26.00 o 
   1  12  20       51.75       42.92     26.15 o 
   2  12  20       35.68       24.46     18.15 o 
   1   0  21        2.97        9.08      6.15 o 
   2   0  21      130.44      164.47      8.00 o 
   3   0  21      213.33      202.78      8.92 o 
   4   0  21      184.94      201.54      8.92 o 
   5   0  21      175.16      119.70      9.38 o 
   6   0  21       64.27       44.46      7.85 o 
   7   0  21      719.78      674.18     28.46 o 
   8   0  21        2.22       10.92     10.92 o 
   9   0  21      114.46      132.00     23.39 o 
  10   0  21        6.78       -6.15     21.54 o 
 -10   1  21       20.24       20.00     18.62 o 
  -9   1  21      348.38      387.70     21.69 o 
  -8   1  21      121.98       82.77     13.54 o 
  -7   1  21      836.60      890.95     32.77 o 
  -6   1  21      398.36      404.94     14.15 o 
  -5   1  21     1160.41     1207.73     27.23 o 
  -4   1  21     1657.21     1635.44     28.62 o 
  -3   1  21     3260.55     3392.72     45.69 o 
  -2   1  21      266.77      238.78      7.23 o 
  -1   1  21     1220.09     1199.58     19.08 o 
   0   1  21      226.08      275.24     11.69 o 
   1   1  21     1200.05     1143.11     23.85 o 
   2   1  21      225.75      194.93      8.77 o 
   3   1  21     2935.58     3076.10     52.16 o 
   4   1  21     1580.50     1603.74     28.31 o 
   5   1  21     1136.39     1196.81     29.85 o 
   6   1  21      382.76      404.94     15.85 o 
   7   1  21      961.69     1054.80     33.08 o 
   8   1  21      109.76       75.08     12.31 o 
   9   1  21      408.80      420.78     32.15 o 
  10   1  21       28.02       86.46     26.31 o 
 -10   2  21       63.52       24.46     16.62 o 
  -9   2  21      186.32      119.70     15.39 o 
  -8   2  21      183.09      148.77     17.23 o 
  -7   2  21      119.16      135.70     15.54 o 
  -6   2  21      469.46      492.94     17.39 o 
  -5   2  21      282.33      307.39     12.31 o 
  -4   2  21      359.07      352.93      8.77 o 
  -3   2  21      416.21      480.78     12.00 o 
  -2   2  21       67.34       35.54      6.15 o 
  -1   2  21      488.57      420.78     14.46 o 
   0   2  21      389.48      389.24     12.31 o 
   1   2  21      486.54      404.94     12.62 o 
   2   2  21       67.10       64.62      9.54 o 
   3   2  21      389.14      440.32     14.77 o 
   4   2  21      384.00      390.78     15.54 o 
   5   2  21      292.32      306.01     10.92 o 
   6   2  21      494.28      522.94     21.54 o 
   7   2  21      139.60      156.62     15.69 o 
   8   2  21      191.41      150.77     15.39 o 
   9   2  21      215.65      127.54     21.23 o 
  10   2  21       50.29       24.46     24.46 o 
 -10   3  21       69.22       98.46     24.92 o 
  -9   3  21      642.02      636.02     27.69 o 
  -8   3  21      142.37      108.00     13.85 o 
  -7   3  21      770.69      842.49     31.85 o 
  -6   3  21       57.06       18.62      7.85 o 
  -5   3  21     1791.77     1898.98     34.15 o 
  -4   3  21      176.36      180.01      9.54 o 
  -3   3  21      909.23      860.80     16.15 o 
  -2   3  21     2115.98     2342.84     34.15 o 
  -1   3  21     1152.34     1129.88     23.69 o 
   0   3  21       69.67       42.92      9.23 o 
   1   3  21     1009.05      977.26     22.00 o 
   2   3  21     2100.28     2259.92     41.08 o 
   3   3  21      871.79      802.03     22.15 o 
   4   3  21      190.47      197.24     11.08 o 
   5   3  21     1825.08     1919.60     37.85 o 
   6   3  21       60.62       50.92     10.62 o 
   7   3  21      836.94      909.87     33.08 o 
   8   3  21      124.11      125.85     14.15 o 
   9   3  21      632.00      642.02     37.69 o 
  10   3  21       56.15       50.92     28.00 o 
 -10   4  21       23.76       22.92     19.85 o 
  -9   4  21       92.19      113.85     16.77 o 
  -8   4  21      114.93      123.23     16.62 o 
  -7   4  21      224.53      234.01     18.00 o 
  -6   4  21       98.98       84.93     13.69 o 
  -5   4  21      973.45     1034.49     22.77 o 
  -4   4  21       11.89       12.15      6.00 o 
  -3   4  21       37.53       24.46      6.15 o 
  -2   4  21       46.01       65.85      6.31 o 
  -1   4  21       32.09       26.00      7.54 o 
   0   4  21      646.35      717.72     18.92 o 
   1   4  21       34.16       33.69      7.69 o 
   2   4  21       36.44       36.92      9.08 o 
   3   4  21       40.86       32.31      9.38 o 
   4   4  21       15.85       26.00      9.23 o 
   5   4  21      912.81     1021.88     25.08 o 
   6   4  21       84.17       72.46     10.62 o 
   7   4  21      195.46      214.01     17.23 o 
   8   4  21      110.49      119.70     13.69 o 
   9   4  21       87.86       64.62     24.62 o 
  10   4  21       23.38        9.08     24.46 o 
  -9   5  21      109.26      118.00     19.54 o 
  -8   5  21      192.23      187.39     20.46 o 
  -7   5  21      572.05      591.40     24.77 o 
  -6   5  21      305.57      264.93     21.69 o 
  -5   5  21      559.42      587.56     22.77 o 
  -4   5  21      155.20      166.47      8.15 o 
  -3   5  21     1652.12     1725.44     32.62 o 
  -2   5  21     1554.22     1489.74     27.23 o 
  -1   5  21     1871.27     2027.60     35.39 o 
   0   5  21     2149.06     2384.69     46.00 o 
   1   5  21     1820.06     1888.83     34.15 o 
   2   5  21     1581.45     1566.36     34.15 o 
   3   5  21     1592.01     1664.05     35.23 o 
   4   5  21      187.75      180.01     13.69 o 
   5   5  21      622.60      700.95     22.92 o 
   6   5  21      307.28      285.86     19.85 o 
   7   5  21      545.27      624.33     25.54 o 
   8   5  21      191.85      183.08     16.92 o 
   9   5  21      122.97      125.85     22.92 o 
  -9   6  21       39.24       16.92     15.54 o 
  -8   6  21       60.18       21.39     15.23 o 
  -7   6  21      160.20      135.70     18.31 o 
  -6   6  21      452.48      479.09     25.69 o 
  -5   6  21      124.03      106.46     15.39 o 
  -4   6  21      223.27      223.39     15.23 o 
  -3   6  21       36.82       32.31      7.54 o 
  -2   6  21      282.65      241.24     10.92 o 
  -1   6  21      158.46      138.47      9.23 o 
   0   6  21       12.61        9.08      6.15 o 
   1   6  21      166.00      132.00      9.08 o 
   2   6  21      267.60      211.70     12.62 o 
   3   6  21       45.12       46.00      9.08 o 
   4   6  21      181.31      206.16     13.54 o 
   5   6  21      139.36       96.93     12.31 o 
   6   6  21      506.02      572.48     22.46 o 
   7   6  21      181.63      138.47     16.62 o 
   8   6  21       69.02       89.39     14.15 o 
   9   6  21       46.45       49.23     24.77 o 
  -8   7  21      104.79       80.00     16.77 o 
  -7   7  21      496.72      458.63     26.92 o 
  -6   7  21       65.70       73.85     16.92 o 
  -5   7  21      742.72      863.10     34.62 o 
  -4   7  21      197.30      200.47     16.62 o 
  -3   7  21      545.60      614.48     21.39 o 
  -2   7  21      166.24      125.85     10.62 o 
  -1   7  21      503.98      519.40     16.15 o 
   0   7  21      378.00      432.17     14.62 o 
   1   7  21      450.30      437.09     14.77 o 
   2   7  21      153.47      123.23     10.46 o 
   3   7  21      478.11      480.78     20.62 o 
   4   7  21      171.26      166.47     15.23 o 
   5   7  21      683.98      808.64     26.77 o 
   6   7  21       51.88       58.46     13.85 o 
   7   7  21      528.43      581.86     28.46 o 
   8   7  21      113.79       92.31     23.39 o 
  -8   8  21      172.37      129.39     19.69 o 
  -7   8  21      233.70      209.55     21.54 o 
  -6   8  21      195.59      189.54     21.54 o 
  -5   8  21      197.48      201.54     21.23 o 
  -4   8  21     1116.47     1172.50     42.92 o 
  -3   8  21      452.01      435.40     21.23 o 
  -2   8  21      388.41      432.17     18.00 o 
  -1   8  21      291.62      318.47     16.77 o 
   0   8  21      279.23      314.32     16.62 o 
   1   8  21      296.91      342.78     16.00 o 
   2   8  21      433.72      455.25     20.15 o 
   3   8  21      447.67      489.40     20.77 o 
   4   8  21     1128.90     1221.42     41.08 o 
   5   8  21      215.36      219.85     17.39 o 
   6   8  21      195.24      170.62     17.39 o 
   7   8  21      224.37      190.62     18.46 o 
   8   8  21      172.84       96.93     24.77 o 
  -7   9  21       23.83       15.39     20.00 o 
  -6   9  21       13.02       13.85     20.15 o 
  -5   9  21      325.73      334.16     25.85 o 
  -4   9  21      100.59      104.77     20.00 o 
  -3   9  21      452.00      438.78     24.62 o 
  -2   9  21      484.86      412.78     22.31 o 
  -1   9  21      364.32      370.93     18.15 o 
   0   9  21       12.63       10.92     14.00 o 
   1   9  21      358.95      354.47     23.69 o 
   2   9  21      509.23      468.78     22.15 o 
   3   9  21      489.26      514.02     23.08 o 
   4   9  21      115.31       72.46     15.39 o 
   5   9  21      342.36      301.86     21.85 o 
   6   9  21       17.97        9.08     15.39 o 
   7   9  21       33.13       44.46     16.77 o 
  -5  10  21      131.77       95.39     22.92 o 
  -4  10  21       43.83       39.85     18.31 o 
  -3  10  21       58.15       67.85     20.00 o 
  -2  10  21      302.98      312.93     27.69 o 
  -1  10  21      186.04      172.62     24.77 o 
   0  10  21      354.90      370.93     25.69 o 
   1  10  21      174.17      159.54     22.77 o 
   2  10  21      312.75      345.70     26.31 o 
   3  10  21       47.27       33.69     18.15 o 
   4  10  21       31.81       18.62     15.54 o 
   5  10  21      128.31      136.62     21.08 o 
  -4  11  21        5.69       33.69     24.62 o 
  -3  11  21      200.63      161.54     30.92 o 
  -2  11  21       60.95       61.54     23.39 o 
  -1  11  21      407.22      419.24     32.15 o 
   0  11  21       42.88       59.69     24.92 o 
   1  11  21      401.88      395.40     29.69 o 
   2  11  21       62.26       26.00     21.54 o 
   3  11  21      219.19      202.78     25.69 o 
   4  11  21        9.83       21.39     21.39 o 
   0   0  22      582.29      608.63     13.54 o 
   1   0  22     3872.56     3720.12     62.16 o 
   2   0  22       17.49       12.15      7.69 o 
   3   0  22     4492.48     5023.54     72.31 o 
   4   0  22      262.89      257.39     11.38 o 
   5   0  22       37.17       20.00      7.69 o 
   6   0  22      463.28      477.25     20.62 o 
   7   0  22        5.07        4.62     10.77 o 
   8   0  22      122.97      100.00     19.54 o 
   9   0  22       11.70        7.69     23.23 o 
  10   0  22      160.57      115.54     31.23 o 
 -10   1  22       43.20       69.08     20.15 o 
  -9   1  22        2.84        9.08     12.31 o 
  -8   1  22        1.46       13.85     13.69 o 
  -7   1  22       10.44        7.69     12.46 o 
  -6   1  22      516.78      524.79     23.39 o 
  -5   1  22      114.61       92.31      9.08 o 
  -4   1  22       17.88       20.00      6.31 o 
  -3   1  22      126.00      100.00      6.31 o 
  -2   1  22      174.61      183.08      7.38 o 
  -1   1  22      174.57      132.00      6.31 o 
   0   1  22       59.96       33.69      7.69 o 
   1   1  22      167.03      127.54      8.92 o 
   2   1  22      172.72      182.01     10.62 o 
   3   1  22      129.41      125.85     10.62 o 
   4   1  22       21.60        1.54      7.85 o 
   5   1  22      123.67      118.00      7.69 o 
   6   1  22      560.16      591.40     22.92 o 
   7   1  22       13.72       13.85     12.31 o 
   8   1  22        3.73        1.54     10.92 o 
   9   1  22        4.66       50.92     18.46 o 
  10   1  22       40.34      -13.85     30.62 o 
 -10   2  22      801.40      786.49     48.46 o 
  -9   2  22      443.25      403.24     25.23 o 
  -8   2  22      631.22      610.63     29.08 o 
  -7   2  22      552.27      566.79     29.85 o 
  -6   2  22      295.90      272.62     15.54 o 
  -5   2  22     1060.67     1119.42     26.31 o 
  -4   2  22      406.55      419.24     12.92 o 
  -3   2  22     1010.54     1039.57     20.31 o 
  -2   2  22     2005.69     1968.06     31.39 o 
  -1   2  22      144.91      131.23      8.92 o 
   0   2  22      863.83      888.64     21.08 o 
   1   2  22      220.08      207.24     12.46 o 
   2   2  22     1888.05     1895.60     40.92 o 
   3   2  22      968.13      914.49     23.69 o 
   4   2  22      361.08      350.01     13.23 o 
   5   2  22     1082.13     1226.81     24.77 o 
   6   2  22      327.18      306.01     16.46 o 
   7   2  22      530.40      539.25     25.54 o 
   8   2  22      623.57      644.02     27.85 o 
   9   2  22      428.50      369.40     30.15 o 
  10   2  22      871.94      865.41     57.69 o 
 -10   3  22      150.18      108.00     24.46 o 
  -9   3  22        1.71      -15.23     15.23 o 
  -8   3  22       92.78      106.46     15.39 o 
  -7   3  22      184.42      211.70     17.08 o 
  -6   3  22      101.67      100.00     14.15 o 
  -5   3  22      149.85      125.85      8.77 o 
  -4   3  22      260.86      244.93     11.08 o 
  -3   3  22      224.57      218.62      9.23 o 
  -2   3  22      194.75      180.01      9.54 o 
  -1   3  22      780.65      788.79     17.69 o 
   0   3  22     2472.22     2664.55     52.62 o 
   1   3  22      786.79      806.49     20.00 o 
   2   3  22      169.84      173.70     12.46 o 
   3   3  22      256.20      285.86     13.23 o 
   4   3  22      255.56      240.01     13.39 o 
   5   3  22      176.68      197.24     11.08 o 
   6   3  22       82.24       55.54     10.46 o 
   7   3  22      165.16      187.39     21.54 o 
   8   3  22       77.71       72.46     20.00 o 
   9   3  22        3.51       42.92     24.62 o 
  10   3  22      129.28      110.47     28.00 o 
  -9   4  22       59.17       33.69     15.54 o 
  -8   4  22      546.89      666.17     28.31 o 
  -7   4  22      468.64      489.40     26.00 o 
  -6   4  22      504.08      522.94     26.92 o 
  -5   4  22      849.43      900.34     21.23 o 
  -4   4  22     1173.52     1204.96     21.85 o 
  -3   4  22      742.60      690.64     14.46 o 
  -2   4  22      973.81     1001.88     19.85 o 
  -1   4  22      340.17      401.71     12.62 o 
   0   4  22     1188.09     1204.96     27.23 o 
   1   4  22      288.32      358.93     14.92 o 
   2   4  22      943.08      992.03     24.77 o 
   3   4  22      885.07      865.41     23.08 o 
   4   4  22     1293.46     1412.04     29.54 o 
   5   4  22      873.42      936.03     28.77 o 
   6   4  22      513.19      517.55     21.39 o 
   7   4  22      469.38      519.40     25.08 o 
   8   4  22      533.09      566.79     26.15 o 
   9   4  22       70.84       41.39     24.77 o 
  -9   5  22      116.47       77.23     18.62 o 
  -8   5  22        2.16       -1.54     14.00 o 
  -7   5  22       74.39       58.46     15.54 o 
  -6   5  22        7.37        3.08     14.00 o 
  -5   5  22      526.17      473.86     23.85 o 
  -4   5  22      118.67       98.46      9.38 o 
  -3   5  22      250.29      244.93     11.08 o 
  -2   5  22      782.27      840.18     20.46 o 
  -1   5  22       74.19       61.54      7.38 o 
   0   5  22      443.16      373.86     13.69 o 
   1   5  22       71.63       46.00      9.08 o 
   2   5  22      791.57      872.34     25.54 o 
   3   5  22      222.93      228.01     15.39 o 
   4   5  22      110.07       81.39     12.00 o 
   5   5  22      476.08      422.47     19.39 o 
   6   5  22       14.23        9.08     12.31 o 
   7   5  22       96.05      115.54     13.54 o 
   8   5  22        0.06       -9.08     12.31 o 
   9   5  22      127.24      138.47     34.15 o 
  -8   6  22       46.89       30.62     16.92 o 
  -7   6  22       98.39       89.39     17.08 o 
  -6   6  22      216.25      173.70     19.69 o 
  -5   6  22        6.93        9.08     13.69 o 
  -4   6  22      671.75      696.79     26.92 o 
  -3   6  22       72.47       65.85     10.77 o 
  -2   6  22      125.62      148.77     10.46 o 
  -1   6  22      533.03      535.56     16.31 o 
   0   6  22      173.18      193.85      8.77 o 
   1   6  22      566.72      561.25     14.92 o 
   2   6  22       73.61       87.85     11.08 o 
   3   6  22       79.26       70.46     10.46 o 
   4   6  22      593.99      599.10     21.08 o 
   5   6  22       19.16       15.39     10.77 o 
   6   6  22      193.17      197.24     16.46 o 
   7   6  22       86.34       78.62     16.62 o 
   8   6  22       45.19       16.92     20.00 o 
  -8   7  22      373.86      357.40     28.15 o 
  -7   7  22      210.12      210.62     22.77 o 
  -6   7  22      311.75      317.09     25.08 o 
  -5   7  22      145.34      163.54     22.00 o 
  -4   7  22      645.36      713.56     31.39 o 
  -3   7  22      627.98      678.33     22.46 o 
  -2   7  22       73.99       62.77     10.62 o 
  -1   7  22      436.21      517.55     19.69 o 
   0   7  22       73.30       58.46     12.62 o 
   1   7  22      481.19      550.17     16.62 o 
   2   7  22       69.24       62.77     12.46 o 
   3   7  22      644.29      638.02     23.85 o 
   4   7  22      628.57      656.02     22.15 o 
   5   7  22      154.01      101.54     14.31 o 
   6   7  22      313.85      274.01     18.15 o 
   7   7  22      224.87      240.01     19.39 o 
   8   7  22      378.47      339.86     37.54 o 
  -7   8  22      499.54      480.78     34.46 o 
  -6   8  22      182.11      164.47     21.08 o 
  -5   8  22      431.38      424.01     27.39 o 
  -4   8  22      152.47      141.24     18.62 o 
  -3   8  22        1.32      -13.85     13.85 o 
  -2   8  22      278.23      295.09     17.54 o 
  -1   8  22      134.69      166.47     14.15 o 
   0   8  22        1.65       -1.54     14.00 o 
   1   8  22      165.70      215.24     14.92 o 
   2   8  22      325.53      352.93     23.54 o 
   3   8  22        7.70      -12.46     12.46 o 
   4   8  22      109.67       80.00     14.00 o 
   5   8  22      419.38      453.55     21.69 o 
   6   8  22      168.38      152.62     16.46 o 
   7   8  22      464.04      392.32     24.92 o 
  -6   9  22      208.47      173.70     22.77 o 
  -5   9  22      257.85      291.09     26.77 o 
  -4   9  22      132.90      131.23     19.69 o 
  -3   9  22      276.03      254.78     25.08 o 
  -2   9  22      566.15      597.10     28.77 o 
  -1   9  22      351.90      383.09     21.54 o 
   0   9  22      351.18      404.94     22.15 o 
   1   9  22      324.64      347.09     26.31 o 
   2   9  22      627.13      642.02     29.85 o 
   3   9  22      278.96      289.86     22.77 o 
   4   9  22      156.33      106.46     18.62 o 
   5   9  22      258.19      247.39     24.62 o 
   6   9  22      173.15      127.54     21.23 o 
  -5  10  22       64.08       67.85     21.39 o 
  -4  10  22      325.82      244.93     25.85 o 
  -3  10  22      633.69      656.02     34.15 o 
  -2  10  22      283.51      319.86     26.62 o 
  -1  10  22      654.06      628.17     35.39 o 
   0  10  22      108.35      100.00     22.77 o 
   1  10  22      634.60      688.64     32.92 o 
   2  10  22      329.17      342.78     27.54 o 
   3  10  22      618.25      591.40     34.31 o 
   4  10  22      355.92      334.16     25.85 o 
   5  10  22       62.24       52.16     21.54 o 
  -3  11  22       40.76       -6.15     24.46 o 
  -2  11  22      132.78      136.62     29.39 o 
  -1  11  22       85.72       75.08     21.69 o 
   0  11  22        0.68        4.62     21.69 o 
   1  11  22       63.88       49.23     27.54 o 
   2  11  22      155.33      135.70     24.62 o 
   3  11  22       22.15       21.39     21.39 o 
   1   0  23        8.12       24.46      9.23 o 
   2   0  23     1002.80      905.11     18.92 o 
   3   0  23      222.98      206.16     11.23 o 
   4   0  23       69.48       67.85      9.08 o 
   5   0  23      292.55      259.85     12.62 o 
   6   0  23      203.65      197.24     15.39 o 
   7   0  23       74.62       67.85     15.54 o 
   8   0  23       79.12       72.46     14.00 o 
   9   0  23        3.07       -7.69     20.15 o 
  10   0  23       97.91       69.08     26.15 o 
 -10   1  23      664.00      678.33     57.23 o 
  -9   1  23        5.10       10.92     12.46 o 
  -8   1  23      309.99      352.93     23.54 o 
  -7   1  23       10.83       15.39     13.85 o 
  -6   1  23      316.30      281.86     19.69 o 
  -5   1  23      368.91      306.01     13.69 o 
  -4   1  23     1210.42     1365.27     26.15 o 
  -3   1  23      916.89      936.03     21.54 o 
  -2   1  23      896.51      938.49     19.23 o 
  -1   1  23      161.26      144.93      6.62 o 
   0   1  23     1903.79     1871.75     37.39 o 
   1   1  23      180.96      138.47      9.23 o 
   2   1  23      797.54      842.49     20.46 o 
   3   1  23      879.50      948.03     24.15 o 
   4   1  23     1095.85     1240.65     24.92 o 
   5   1  23      369.30      334.16     12.92 o 
   6   1  23      312.17      300.62     20.46 o 
   7   1  23       10.53        9.08     13.69 o 
   8   1  23      280.86      307.39     20.62 o 
   9   1  23        6.84        7.69     21.69 o 
  10   1  23      695.87      724.02     59.08 o 
  -9   2  23       94.70       36.92     15.23 o 
  -8   2  23        4.12        6.15     18.46 o 
  -7   2  23      842.25      898.03     37.54 o 
  -6   2  23      287.72      300.62     19.08 o 
  -5   2  23      311.55      314.32     12.46 o 
  -4   2  23       29.73       27.69      6.15 o 
  -3   2  23      240.82      187.39      9.69 o 
  -2   2  23      370.58      393.86     12.46 o 
  -1   2  23      348.65      373.86     13.69 o 
   0   2  23      383.41      339.86     15.85 o 
   1   2  23      344.19      376.94     15.23 o 
   2   2  23      348.83      389.24     18.62 o 
   3   2  23      235.24      193.85     14.15 o 
   4   2  23       37.48       18.62      7.85 o 
   5   2  23      295.33      339.86     14.46 o 
   6   2  23      311.24      283.09     19.85 o 
   7   2  23      824.89      870.03     32.46 o 
   8   2  23        3.31       -9.08     12.31 o 
   9   2  23       89.48        1.54     26.46 o 
  -9   3  23      333.13      344.16     27.69 o 
  -8   3  23     1550.79     1784.52     53.08 o 
  -7   3  23       38.65       33.69     13.69 o 
  -6   3  23     1400.23     1651.28     44.62 o 
  -5   3  23      166.46      152.62     10.62 o 
  -4   3  23      656.61      604.79     17.39 o 
  -3   3  23       58.44       61.54      6.15 o 
  -2   3  23      636.95      610.63     15.54 o 
  -1   3  23       24.16       22.92      9.08 o 
   0   3  23        5.39       13.85     10.77 o 
   1   3  23       30.69       12.15      9.38 o 
   2   3  23      681.07      664.02     20.15 o 
   3   3  23       57.67       41.39     10.62 o 
   4   3  23      749.37      728.18     21.23 o 
   5   3  23      149.15      133.85      9.08 o 
   6   3  23     1423.77     1651.28     47.85 o 
   7   3  23       41.78       22.92     13.85 o 
   8   3  23     1544.97     1705.90     55.08 o 
   9   3  23      345.41      321.24     32.31 o 
  -9   4  23       23.66       33.69     16.92 o 
  -8   4  23       79.78       73.85     15.54 o 
  -7   4  23       18.93       20.00     15.39 o 
  -6   4  23       10.67       15.39     12.31 o 
  -5   4  23      383.68      387.70     16.92 o 
  -4   4  23      120.73       81.39      9.23 o 
  -3   4  23      248.63      275.24     10.46 o 
  -2   4  23       95.84       56.77      7.69 o 
  -1   4  23     1017.71     1140.50     26.46 o 
   0   4  23      155.86      141.24     11.23 o 
   1   4  23      964.97     1049.73     28.00 o 
   2   4  23       96.88       72.46     10.62 o 
   3   4  23      208.03      229.24     16.62 o 
   4   4  23      132.79       70.46     12.46 o 
   5   4  23      346.96      357.40     16.31 o 
   6   4  23       11.72        7.69     12.46 o 
   7   4  23       12.47       13.85     13.69 o 
   8   4  23       87.39       80.00     15.39 o 
   9   4  23       24.43        7.69     21.69 o 
  -9   5  23        3.70      -13.85     20.15 o 
  -8   5  23      127.50      127.54     18.62 o 
  -7   5  23       56.68       36.92     15.23 o 
  -6   5  23       48.08       80.00     15.39 o 
  -5   5  23       90.73       93.85     13.69 o 
  -4   5  23     1173.18     1279.58     30.92 o 
  -3   5  23      454.31      430.48     14.62 o 
  -2   5  23     1279.59     1304.96     28.31 o 
  -1   5  23      133.72      147.85     10.46 o 
   0   5  23     3486.91     3983.05     69.39 o 
   1   5  23      120.92      117.23     11.08 o 
   2   5  23     1400.32     1507.89     33.54 o 
   3   5  23      480.49      477.25     20.62 o 
   4   5  23     1346.05     1453.58     35.85 o 
   5   5  23       95.88      101.54     12.62 o 
   6   5  23       27.49       20.00     12.31 o 
   7   5  23       60.29       20.00     13.69 o 
   8   5  23       82.87       81.39     21.23 o 
   9   5  23        2.33        1.54     28.00 o 
  -8   6  23      175.57      182.01     21.23 o 
  -7   6  23      171.66      183.08     21.23 o 
  -6   6  23       95.61       70.46     17.08 o 
  -5   6  23      719.38      664.02     28.31 o 
  -4   6  23      216.12      210.62     18.15 o 
  -3   6  23       51.34       56.77      9.38 o 
  -2   6  23       84.66       81.39     12.00 o 
  -1   6  23      437.90      458.63     16.77 o 
   0   6  23       52.41       61.54     12.31 o 
   1   6  23      469.35      499.86     19.23 o 
   2   6  23       79.85       64.62     12.62 o 
   3   6  23       34.05       29.23     12.31 o 
   4   6  23      205.88      204.93     16.92 o 
   5   6  23      694.26      650.02     24.00 o 
   6   6  23       97.16       53.85     15.54 o 
   7   6  23      193.95      176.77     18.77 o 
   8   6  23      163.91      108.93     24.62 o 
  -7   7  23      388.17      412.78     28.62 o 
  -6   7  23      696.19      696.79     33.08 o 
  -5   7  23      236.97      207.24     20.31 o 
  -4   7  23      370.42      420.78     25.69 o 
  -3   7  23        3.91      -13.85     13.85 o 
  -2   7  23      638.16      652.02     24.00 o 
  -1   7  23      401.67      416.01     19.23 o 
   0   7  23     1003.51      936.03     31.23 o 
   1   7  23      426.44      428.94     19.54 o 
   2   7  23      640.91      626.17     25.54 o 
   3   7  23        2.77      -10.62     10.62 o 
   4   7  23      289.50      291.09     17.39 o 
   5   7  23      234.24      189.54     17.23 o 
   6   7  23      672.78      709.25     31.39 o 
   7   7  23      372.84      401.71     26.77 o 
  -7   8  23      134.95      118.00     24.77 o 
  -6   8  23      103.22       67.85     20.00 o 
  -5   8  23      161.78      135.70     20.15 o 
  -4   8  23       15.97      -13.85     13.85 o 
  -3   8  23      641.06      700.95     29.08 o 
  -2   8  23      169.01      184.16     18.15 o 
  -1   8  23      208.53      197.24     15.39 o 
   0   8  23      293.26      268.78     18.00 o 
   1   8  23      228.83      236.47     15.69 o 
   2   8  23      166.87      158.47     18.77 o 
   3   8  23      653.51      724.02     31.69 o 
   4   8  23       13.36        3.08     14.00 o 
   5   8  23      156.43      121.54     18.15 o 
   6   8  23      103.22       61.54     18.46 o 
   7   8  23      111.10       56.77     17.08 o 
  -6   9  23      310.05      304.63     28.77 o 
  -5   9  23       66.11       47.69     18.46 o 
  -4   9  23      395.48      395.40     29.69 o 
  -3   9  23       40.82       32.31     15.54 o 
  -2   9  23      155.76      170.62     20.46 o 
  -1   9  23      159.37      147.85     17.23 o 
   0   9  23      190.51       92.31     27.85 o 
   1   9  23      147.85      135.70     20.15 o 
   2   9  23      148.90      135.70     18.31 o 
   3   9  23       35.16       -6.15     16.92 o 
   4   9  23      404.64      440.32     29.69 o 
   5   9  23       57.57      -10.92     21.69 o 
   6   9  23      324.53      244.93     28.31 o 
  -4  10  23      306.07      308.78     27.54 o 
  -3  10  23      235.24      236.47     26.46 o 
  -2  10  23      164.42       96.93     24.77 o 
  -1  10  23      604.70      599.10     34.62 o 
   0  10  23        3.10        9.08     19.85 o 
   1  10  23      590.92      553.86     33.23 o 
   2  10  23      175.82      131.23     26.00 o 
   3  10  23      239.47      214.01     26.46 o 
   4  10  23      322.51      301.86     25.85 o 
  -2  11  23       81.44       70.46     28.92 o 
  -1  11  23       78.94       82.77     22.77 o 
   0  11  23      565.46      599.10     42.31 o 
   1  11  23       78.92      112.16     29.08 o 
   2  11  23       74.85       16.92     21.69 o 
   0   0  24     1790.65     1744.98     52.46 o 
   1   0  24      998.82     1009.42     27.39 o 
   2   0  24      118.34      155.54      8.77 o 
   3   0  24      266.94      283.09     11.85 o 
   4   0  24      853.75      898.03     23.54 o 
   5   0  24      155.95      136.62     11.85 o 
   6   0  24       18.71        9.08     12.31 o 
   7   0  24        4.70       12.15     13.69 o 
   8   0  24      252.26      240.01     19.39 o 
   9   0  24        4.40        7.69     21.69 o 
  -9   1  24      110.08       75.08     23.08 o 
  -8   1  24      189.48      194.93     19.69 o 
  -7   1  24      422.41      430.48     24.46 o 
  -6   1  24      417.18      492.94     29.54 o 
  -5   1  24      173.26      152.62     12.62 o 
  -4   1  24      772.09      664.02     18.15 o 
  -3   1  24       49.31       49.23      7.69 o 
  -2   1  24      438.01      390.78     14.00 o 
  -1   1  24      798.20      768.95     17.39 o 
   0   1  24       19.29       35.54      6.15 o 
   1   1  24      796.32      758.18     23.69 o 
   2   1  24      430.08      378.47     15.23 o 
   3   1  24       48.16       49.23      7.69 o 
   4   1  24      776.36      674.18     18.31 o 
   5   1  24      175.38      186.31     10.77 o 
   6   1  24      413.58      442.01     23.08 o 
   7   1  24      440.37      430.48     24.46 o 
   8   1  24      176.54      193.85     19.69 o 
   9   1  24      106.44       65.85     24.77 o 
  -9   2  24        9.52       12.15     16.77 o 
  -8   2  24      742.72      851.57     38.92 o 
  -7   2  24      148.47      132.00     19.85 o 
  -6   2  24     1249.78     1379.74     40.77 o 
  -5   2  24      326.50      357.40     17.85 o 
  -4   2  24      365.43      357.40     11.85 o 
  -3   2  24      630.31      646.02     16.00 o 
  -2   2  24     1611.28     1648.05     28.62 o 
  -1   2  24      269.96      223.39     10.62 o 
   0   2  24      316.01      308.78     16.62 o 
   1   2  24      228.61      176.77     12.46 o 
   2   2  24     1656.07     1680.05     41.85 o 
   3   2  24      632.42      630.17     19.69 o 
   4   2  24      362.46      384.63     15.39 o 
   5   2  24      335.99      383.09     20.00 o 
   6   2  24     1334.66     1516.97     48.92 o 
   7   2  24      142.12      135.70     17.39 o 
   8   2  24      745.47      813.10     35.85 o 
   9   2  24       15.95      -10.92     29.54 o 
  -9   3  24       31.80       -6.15     16.92 o 
  -8   3  24       32.81       29.23     18.62 o 
  -7   3  24      168.21      127.54     23.08 o 
  -6   3  24       15.63       21.39     10.92 o 
  -5   3  24      228.92      257.39     18.92 o 
  -4   3  24      195.47      170.62     11.23 o 
  -3   3  24      186.70      169.54      9.23 o 
  -2   3  24       57.35       64.62      9.54 o 
  -1   3  24      596.98      600.94     19.23 o 
   0   3  24     1332.77     1563.28     37.23 o 
   1   3  24      546.50      563.09     16.77 o 
   2   3  24       47.89       30.62     10.77 o 
   3   3  24      160.97      133.85     12.77 o 
   4   3  24      170.48      156.62     13.69 o 
   5   3  24      215.52      240.01     15.85 o 
   6   3  24       13.05       20.00     12.31 o 
   7   3  24      179.37      167.54     17.23 o 
   8   3  24       41.26       52.16     13.54 o 
   9   3  24       41.70       30.62     22.92 o 
  -9   4  24       58.53        6.15     18.46 o 
  -8   4  24      246.95      223.39     25.85 o 
  -7   4  24       78.02       65.85     15.23 o 
  -6   4  24      334.23      375.40     21.23 o 
  -5   4  24      446.30      445.24     21.54 o 
  -4   4  24      780.15      740.95     23.54 o 
  -3   4  24      133.62      103.23      8.00 o 
  -2   4  24     2536.91     2592.08     48.00 o 
  -1   4  24      288.46      300.62     16.31 o 
   0   4  24     2181.26     2532.54     51.39 o 
   1   4  24      312.79      318.47     15.39 o 
   2   4  24     2390.51     2552.23     47.54 o 
   3   4  24      136.71      112.16     12.46 o 
   4   4  24      713.98      614.48     23.39 o 
   5   4  24      494.91      492.94     19.23 o 
   6   4  24      341.98      367.86     21.08 o 
   7   4  24       86.79      106.46     16.92 o 
   8   4  24      269.08      300.62     27.23 o 
   9   4  24       48.10      -12.15     23.08 o 
  -8   5  24      129.46       84.93     21.69 o 
  -7   5  24       47.75       44.46     15.23 o 
  -6   5  24        4.93       22.92     13.85 o 
  -5   5  24       77.91       72.46     14.00 o 
  -4   5  24       17.09        0.00     15.39 o 
  -3   5  24      267.00      263.70     15.23 o 
  -2   5  24       30.86       16.92      7.69 o 
  -1   5  24      236.42      216.31     12.62 o 
   0   5  24       98.27      125.85     14.15 o 
   1   5  24      227.60      190.62     14.15 o 
   2   5  24       32.41       15.39     12.31 o 
   3   5  24      217.76      172.62     13.39 o 
   4   5  24       14.63       -3.08     12.31 o 
   5   5  24       88.08       92.31     13.54 o 
   6   5  24        4.75       24.46     15.54 o 
   7   5  24       40.47       35.54     12.15 o 
   8   5  24      145.88       86.46     23.39 o 
  -8   6  24       86.43       89.39     21.54 o 
  -7   6  24       31.84       10.92     17.08 o 
  -6   6  24      193.93      138.47     18.46 o 
  -5   6  24      420.27      383.09     24.62 o 
  -4   6  24      407.61      427.24     26.00 o 
  -3   6  24      147.02      150.77     17.39 o 
  -2   6  24      607.89      583.86     20.92 o 
  -1   6  24      509.67      583.86     20.92 o 
   0   6  24     3017.69     3392.72     68.62 o 
   1   6  24      481.49      521.09     21.54 o 
   2   6  24      619.53      634.17     25.69 o 
   3   6  24      128.94       86.46     15.39 o 
   4   6  24      401.03      452.01     21.69 o 
   5   6  24      388.30      425.71     22.62 o 
   6   6  24      181.14      156.62     19.69 o 
   7   6  24       25.46        1.54     12.46 o 
   8   6  24       97.95       52.16     26.00 o 
  -7   7  24      205.44      242.47     25.69 o 
  -6   7  24       80.36      108.00     20.46 o 
  -5   7  24      231.70      200.47     21.08 o 
  -4   7  24      210.89      180.01     20.00 o 
  -3   7  24      643.65      650.02     28.00 o 
  -2   7  24      172.23      182.01     15.85 o 
  -1   7  24       10.95       -4.62     10.77 o 
   0   7  24      433.13      480.78     20.62 o 
   1   7  24        9.62       -6.15     12.15 o 
   2   7  24      191.01      207.24     18.00 o 
   3   7  24      628.25      591.40     26.77 o 
   4   7  24      224.84      219.85     19.85 o 
   5   7  24      227.18      236.47     20.46 o 
   6   7  24       70.63       33.69     15.54 o 
   7   7  24      182.95      220.93     23.39 o 
  -6   8  24      549.27      515.71     39.23 o 
  -5   8  24       21.59       10.92     17.08 o 
  -4   8  24      313.76      438.78     31.23 o 
  -3   8  24       91.73       77.23     17.23 o 
  -2   8  24      172.48      202.78     16.77 o 
  -1   8  24       38.64       49.23     13.69 o 
   0   8  24       18.20       29.23     12.31 o 
   1   8  24       43.12       24.46     10.92 o 
   2   8  24      154.55      169.54     18.46 o 
   3   8  24       78.57       62.77     18.62 o 
   4   8  24      291.69      297.86     23.08 o 
   5   8  24       22.51        0.00     15.39 o 
   6   8  24      553.76      514.02     32.00 o 
  -5   9  24       86.62       62.77     19.85 o 
  -4   9  24       51.99       16.92     21.69 o 
  -3   9  24      693.96      652.02     36.00 o 
  -2   9  24      325.04      264.93     21.69 o 
  -1   9  24      926.22     1019.42     42.62 o 
   0   9  24      351.35      390.78     26.31 o 
   1   9  24      908.08      969.88     44.00 o 
   2   9  24      305.16      291.09     22.77 o 
   3   9  24      683.35      656.02     32.15 o 
   4   9  24       40.55       35.54     20.15 o 
   5   9  24       65.58       56.77     21.23 o 
  -3  10  24       97.16      104.77     28.92 o 
  -2  10  24      259.51      209.55     30.62 o 
  -1  10  24      192.74      211.70     26.31 o 
   0  10  24      247.81      238.78     34.00 o 
   1  10  24      202.43      244.93     24.62 o 
   2  10  24      254.37      192.78     25.08 o 
   3  10  24       97.03       69.08     22.77 o 
   1   0  25      198.21      180.01     10.46 o 
   2   0  25       13.76        9.08      7.54 o 
   3   0  25       19.83       44.46      9.38 o 
   4   0  25      696.84      717.72     21.08 o 
   5   0  25       19.29       42.92     18.46 o 
   6   0  25      100.14      129.39     16.92 o 
   7   0  25       16.44       41.39     15.08 o 
   8   0  25       26.79       55.54     16.92 o 
   9   0  25      149.88      159.54     28.77 o 
  -9   1  25       35.81       47.69     24.31 o 
  -8   1  25      298.64      300.62     24.46 o 
  -7   1  25       44.98       46.00     15.39 o 
  -6   1  25      302.97      329.86     29.85 o 
  -5   1  25      342.62      332.63     22.92 o 
  -4   1  25     1067.01     1183.27     29.69 o 
  -3   1  25      197.61      252.32     12.46 o 
  -2   1  25      929.73      914.49     23.69 o 
  -1   1  25     1576.85     1563.28     37.23 o 
   0   1  25      446.94      491.09     13.85 o 
   1   1  25     1434.08     1510.97     36.62 o 
   2   1  25     1059.17     1006.95     27.39 o 
   3   1  25      224.59      285.86     13.23 o 
   4   1  25     1147.94     1254.50     33.39 o 
   5   1  25      330.61      307.39     20.62 o 
   6   1  25      327.05      315.70     20.92 o 
   7   1  25       66.69       36.92     15.23 o 
   8   1  25      283.61      297.86     23.08 o 
   9   1  25       39.57       20.00     32.31 o 
  -9   2  25       10.92       10.92     15.54 o 
  -8   2  25       63.22       46.00     18.62 o 
  -7   2  25        0.93      -12.15     18.31 o 
  -6   2  25       95.45      143.08     21.54 o 
  -5   2  25       54.29       69.08     15.69 o 
  -4   2  25      122.77      143.08      9.38 o 
  -3   2  25      315.92      322.78     14.15 o 
  -2   2  25      507.10      522.94     16.15 o 
  -1   2  25      874.95      856.18     22.92 o 
   0   2  25        5.54        6.15      9.08 o 
   1   2  25      870.43      797.56     22.15 o 
   2   2  25      509.72      479.09     20.62 o 
   3   2  25      324.03      335.55     15.85 o 
   4   2  25      134.32      136.62     11.85 o 
   5   2  25       52.33       65.85     14.00 o 
   6   2  25       91.45       93.85     15.23 o 
   7   2  25        1.90      -12.15     13.69 o 
   8   2  25       56.81       15.39     15.39 o 
   9   2  25       15.69       39.85     26.31 o 
  -9   3  25      330.88      319.86     28.00 o 
  -8   3  25       12.46       78.62     21.54 o 
  -7   3  25     1011.73     1077.88     51.54 o 
  -6   3  25       37.85       16.92     18.46 o 
  -5   3  25     1272.27     1429.74     44.46 o 
  -4   3  25        7.57       24.46     10.92 o 
  -3   3  25     1279.29     1210.50     27.23 o 
  -2   3  25      982.27     1093.27     28.46 o 
  -1   3  25      199.24      247.39     13.54 o 
   0   3  25      280.96      259.85     15.23 o 
   1   3  25      239.06      253.55     14.92 o 
   2   3  25      936.23     1044.65     30.46 o 
   3   3  25     1268.27     1279.58     33.69 o 
   4   3  25       18.57       18.62     13.85 o 
   5   3  25     1328.12     1516.97     39.69 o 
   6   3  25       56.19       50.92     14.00 o 
   7   3  25     1014.68     1088.19     41.39 o 
   8   3  25       30.52       22.92     15.39 o 
   9   3  25      362.67      276.62     31.39 o 
  -8   4  25       25.56       22.92     21.39 o 
  -7   4  25      152.41       87.85     26.46 o 
  -6   4  25      147.24      144.93     15.08 o 
  -5   4  25      147.04      143.08     16.92 o 
  -4   4  25       12.95       10.92     10.92 o 
  -3   4  25      250.80      257.39     13.85 o 
  -2   4  25      111.33      108.93     10.62 o 
  -1   4  25      296.09      318.47     14.00 o 
   0   4  25     1886.10     2027.60     45.85 o 
   1   4  25      272.75      247.39     14.77 o 
   2   4  25      116.62      131.23     15.23 o 
   3   4  25      222.09      198.31     15.54 o 
   4   4  25       10.93        9.08     15.39 o 
   5   4  25      162.94      143.08     15.08 o 
   6   4  25      159.78      161.54     20.00 o 
   7   4  25      170.76      176.77     19.85 o 
   8   4  25       25.95        6.15     21.54 o 
  -8   5  25      169.35      161.54     25.85 o 
  -7   5  25       17.79       26.00     23.23 o 
  -6   5  25      444.08      446.94     28.15 o 
  -5   5  25      146.52      143.08     18.77 o 
  -4   5  25      656.71      684.48     28.77 o 
  -3   5  25      736.39      751.72     25.85 o 
  -2   5  25      408.82      455.25     18.46 o 
  -1   5  25     1501.26     1686.52     38.62 o 
   0   5  25     1541.58     1613.28     40.92 o 
   1   5  25     1513.58     1680.05     38.62 o 
   2   5  25      375.72      437.09     22.92 o 
   3   5  25      774.77      799.72     26.62 o 
   4   5  25      648.70      656.02     24.15 o 
   5   5  25      149.49      155.54     15.69 o 
   6   5  25      422.29      425.71     22.62 o 
   7   5  25       21.81       22.92     13.85 o 
   8   5  25      174.01      164.47     24.15 o 
  -7   6  25       97.46      150.77     23.08 o 
  -6   6  25      160.76      131.23     19.69 o 
  -5   6  25       90.19      108.00     20.46 o 
  -4   6  25       89.90      101.54     16.62 o 
  -3   6  25      262.92      246.16     18.46 o 
  -2   6  25        5.20       18.62     12.46 o 
  -1   6  25      158.43      184.16     13.85 o 
   0   6  25       33.62       55.54     14.00 o 
   1   6  25      179.86      207.24     15.85 o 
   2   6  25        7.14        7.69     14.00 o 
   3   6  25      281.96      266.32     17.85 o 
   4   6  25       88.33       86.46     16.77 o 
   5   6  25       87.21      104.77     16.92 o 
   6   6  25      161.27      123.23     20.00 o 
   7   6  25       84.78       75.08     19.69 o 
  -7   7  25       92.36       61.54     21.54 o 
  -6   7  25      293.22      308.78     27.54 o 
  -5   7  25      525.72      517.55     30.31 o 
  -4   7  25      227.68      232.78     22.77 o 
  -3   7  25      106.53      183.08     18.00 o 
  -2   7  25      207.58      218.62     15.08 o 
  -1   7  25        9.96       24.46     10.92 o 
   0   7  25       18.16       15.39     10.77 o 
   1   7  25       28.71       26.00     14.00 o 
   2   7  25      234.23      204.93     16.92 o 
   3   7  25      104.10      127.54     16.77 o 
   4   7  25      205.95      218.62     24.31 o 
   5   7  25      490.13      515.71     28.46 o 
   6   7  25      288.96      306.01     24.77 o 
   7   7  25       75.75        4.62     13.85 o 
  -6   8  25      114.10       92.31     23.39 o 
  -5   8  25      429.36      412.78     28.62 o 
  -4   8  25      162.03      180.01     23.08 o 
  -3   8  25      127.15      153.70     21.39 o 
  -2   8  25      225.35      247.39     20.92 o 
  -1   8  25      252.81      210.62     17.08 o 
   0   8  25      103.38      136.62     18.31 o 
   1   8  25      238.37      220.93     19.85 o 
   2   8  25      216.50      192.78     21.85 o 
   3   8  25      121.87      125.85     18.46 o 
   4   8  25      169.84      164.47     21.08 o 
   5   8  25      371.61      363.40     29.85 o 
   6   8  25      118.38       70.46     23.08 o 
  -4   9  25      319.42      300.62     27.23 o 
  -3   9  25       94.20       62.77     19.85 o 
  -2   9  25      331.58      386.17     27.69 o 
  -1   9  25       28.47       16.92     21.69 o 
   0   9  25       66.84       42.92     24.62 o 
   1   9  25       35.17        9.08     21.39 o 
   2   9  25      301.34      334.16     25.85 o 
   3   9  25      103.26       92.31     20.31 o 
   4   9  25      271.94      220.93     24.46 o 
  -2  10  25       51.80       30.62     22.92 o 
  -1  10  25       28.04       61.54     23.39 o 
   0  10  25      659.38      680.33     45.08 o 
   1  10  25       44.59       24.46     24.46 o 
   2  10  25       72.14       33.69     21.39 o 
   0   0  26      295.97      344.16     26.15 o 
   1   0  26     4601.42     5129.85     95.54 o 
   2   0  26       20.29       10.92      7.69 o 
   3   0  26     1557.92     1597.59     40.77 o 
   4   0  26      718.71      696.79     26.92 o 
   5   0  26      759.87      870.03     39.39 o 
   6   0  26      847.57      967.42     39.08 o 
   7   0  26      140.85      133.85     18.15 o 
   8   0  26      183.78      180.01     21.08 o 
   9   0  26      242.92      176.77     36.46 o 
  -8   1  26       63.97       58.46     16.77 o 
  -7   1  26      173.36      175.70     19.69 o 
  -6   1  26      149.47      143.08     18.77 o 
  -5   1  26      117.33      144.93     19.85 o 
  -4   1  26      155.85      189.54     15.08 o 
  -3   1  26      175.62      192.78     14.15 o 
  -2   1  26      619.78      591.40     22.92 o 
  -1   1  26      376.94      363.40     18.00 o 
   0   1  26      104.90      119.70      6.00 o 
   1   1  26      384.01      341.24     16.00 o 
   2   1  26      623.57      559.40     22.31 o 
   3   1  26      184.99      161.54     14.00 o 
   4   1  26      162.52      201.54     13.39 o 
   5   1  26      105.84      135.70     18.31 o 
   6   1  26      149.73      138.47     16.62 o 
   7   1  26      154.89      144.93     19.85 o 
   8   1  26       61.57       47.69     16.77 o 
  -8   2  26      143.13      104.77     21.69 o 
  -7   2  26      605.72      650.02     36.00 o 
  -6   2  26      117.53      148.77     20.15 o 
  -5   2  26     1091.24     1199.58     57.08 o 
  -4   2  26       68.96       58.46     12.62 o 
  -3   2  26      801.81      874.64     27.85 o 
  -2   2  26      202.83      228.01     11.85 o 
  -1   2  26      776.27      900.34     23.54 o 
   0   2  26      119.36      123.23     12.15 o 
   1   2  26      680.08      753.87     25.85 o 
   2   2  26      204.37      214.01     13.85 o 
   3   2  26      829.95      919.26     28.62 o 
   4   2  26       67.55       55.54     12.31 o 
   5   2  26     1085.82     1246.19     41.54 o 
   6   2  26      126.22      143.08     21.54 o 
   7   2  26      640.17      580.02     32.15 o 
   8   2  26      147.63      135.70     18.31 o 
  -8   3  26        1.93        4.62     18.62 o 
  -7   3  26       70.24       69.08     20.15 o 
  -6   3  26       15.86       21.39     16.77 o 
  -5   3  26      116.21      125.85     20.31 o 
  -4   3  26      443.01      472.17     23.85 o 
  -3   3  26        0.28        6.15      9.08 o 
  -2   3  26      246.53      240.01     13.39 o 
  -1   3  26      281.30      292.47     14.77 o 
   0   3  26       37.30       41.39     10.62 o 
   1   3  26      278.53      284.47     15.85 o 
   2   3  26      226.69      214.01     17.23 o 
   3   3  26        0.55      -12.31     12.31 o 
   4   3  26      418.81      452.01     21.69 o 
   5   3  26      125.02      108.00     17.08 o 
   6   3  26       11.62        1.54     12.46 o 
   7   3  26       79.30       82.77     17.08 o 
   8   3  26        0.59       32.31     23.23 o 
  -8   4  26       30.62       62.77     22.92 o 
  -7   4  26      424.75      442.01     32.92 o 
  -6   4  26       13.59       41.39     20.15 o 
  -5   4  26      326.46      317.09     25.08 o 
  -4   4  26       10.65       12.15     10.62 o 
  -3   4  26      817.32      842.49     25.08 o 
  -2   4  26      220.83      244.93     13.54 o 
  -1   4  26      247.02      275.24     14.31 o 
   0   4  26      358.89      289.86     16.00 o 
   1   4  26      288.45      318.47     16.77 o 
   2   4  26      206.92      218.62     17.39 o 
   3   4  26      813.08      865.41     27.69 o 
   4   4  26       12.39       27.69     14.00 o 
   5   4  26      375.02      389.24     23.23 o 
   6   4  26       17.25       18.62     18.62 o 
   7   4  26      408.10      404.94     26.77 o 
   8   4  26       36.92        3.08     24.77 o 
  -7   5  26       83.65       75.08     23.08 o 
  -6   5  26       68.83       16.92     18.46 o 
  -5   5  26      121.47       82.77     20.00 o 
  -4   5  26      300.28      281.86     19.69 o 
  -3   5  26       12.66       -1.54      9.38 o 
  -2   5  26      201.69      214.01     13.85 o 
  -1   5  26      171.02      182.01     13.69 o 
   0   5  26      126.15      115.54     12.62 o 
   1   5  26      174.72      170.62     14.31 o 
   2   5  26      249.05      247.39     17.23 o 
   3   5  26       10.45        4.62     10.77 o 
   4   5  26      350.73      364.93     18.00 o 
   5   5  26      134.76      155.54     18.62 o 
   6   5  26       91.92       80.00     16.77 o 
   7   5  26       92.46      129.39     18.77 o 
  -7   6  26      248.21      234.01     31.23 o 
  -6   6  26      341.60      381.55     32.15 o 
  -5   6  26      168.21      161.54     20.00 o 
  -4   6  26       95.28       92.31     18.15 o 
  -3   6  26      172.60      127.54     16.77 o 
  -2   6  26       22.56        6.15      9.08 o 
  -1   6  26      612.93      630.17     23.69 o 
   0   6  26       41.64       46.00     10.62 o 
   1   6  26      640.02      724.02     27.39 o 
   2   6  26       25.31       36.92     15.23 o 
   3   6  26      226.16      244.93     19.69 o 
   4   6  26       96.56      110.47     16.46 o 
   5   6  26      179.12      163.54     22.00 o 
   6   6  26      327.38      328.32     25.54 o 
   7   6  26      199.17      164.47     20.15 o 
  -6   7  26      205.38      169.54     27.54 o 
  -5   7  26      320.01      314.32     26.46 o 
  -4   7  26      275.52      314.32     25.08 o 
  -3   7  26       10.66       59.69     16.92 o 
  -2   7  26      617.62      628.17     29.54 o 
  -1   7  26      297.04      303.24     19.08 o 
   0   7  26       67.60       70.46     15.08 o 
   1   7  26      305.55      312.93     18.00 o 
   2   7  26      648.27      628.17     29.54 o 
   3   7  26        7.73       32.31     16.92 o 
   4   7  26      289.14      281.86     25.08 o 
   5   7  26      304.55      293.86     25.54 o 
   6   7  26      211.16      207.24     22.62 o 
  -5   8  26      282.06      275.24     24.77 o 
  -4   8  26       75.24       73.85     20.15 o 
  -3   8  26      304.38      304.63     27.39 o 
  -2   8  26      114.07       96.93     20.15 o 
  -1   8  26       24.76        6.15     16.92 o 
   0   8  26      276.21      283.09     19.85 o 
   1   8  26       13.63       -4.62     16.92 o 
   2   8  26      107.11      121.54     19.85 o 
   3   8  26      332.93      301.86     24.46 o 
   4   8  26       72.67       81.39     16.92 o 
   5   8  26      261.34      186.31     24.62 o 
  -3   9  26       79.06       42.92     18.46 o 
  -2   9  26      249.40      207.24     22.62 o 
  -1   9  26      457.45      515.71     33.85 o 
   0   9  26      802.63      853.87     48.16 o 
   1   9  26      451.97      470.48     30.62 o 
   2   9  26      290.33      246.16     23.39 o 
   3   9  26       73.72       49.23     18.77 o 
   0  10  26       56.73       39.85     21.23 o 
   1   0  27      587.26      656.02     28.15 o 
   2   0  27      776.97      842.49     29.54 o 
   3   0  27      437.54      463.71     22.00 o 
   4   0  27      615.96      600.94     23.08 o 
   5   0  27       13.45       22.92     16.92 o 
   6   0  27        1.42       -3.08     15.54 o 
   7   0  27        3.72       12.15     15.39 o 
   8   0  27        3.72       13.85     16.92 o 
  -8   1  27       15.03       -7.69     14.00 o 
  -7   1  27      817.87      969.88     44.00 o 
  -6   1  27       87.53      100.00     19.54 o 
  -5   1  27      555.94      624.33     31.39 o 
  -4   1  27       11.60       16.92     12.31 o 
  -3   1  27      335.01      291.09     18.77 o 
  -2   1  27      113.62       98.46     14.00 o 
  -1   1  27       30.58       35.54     14.00 o 
   0   1  27       61.08       47.69     12.46 o 
   1   1  27       75.93       92.31     15.08 o 
   2   1  27       81.87      100.00     17.23 o 
   3   1  27      344.36      306.01     16.46 o 
   4   1  27       23.23       20.00      9.08 o 
   5   1  27      583.00      672.18     34.62 o 
   6   1  27       84.74       93.85     18.31 o 
   7   1  27      781.73      833.41     40.77 o 
   8   1  27       15.00        1.54     17.08 o 
  -8   2  27      118.27       77.23     23.39 o 
  -7   2  27       82.07       77.23     23.39 o 
  -6   2  27       35.66        7.69     17.08 o 
  -5   2  27      149.99      186.31     23.54 o 
  -4   2  27      120.85      118.00     17.08 o 
  -3   2  27      486.03      517.55     24.92 o 
  -2   2  27      259.66      280.47     18.46 o 
  -1   2  27       24.20       26.00      7.54 o 
   0   2  27        3.59       -9.23      9.23 o 
   1   2  27       23.33       18.62     13.85 o 
   2   2  27      241.63      247.39     17.23 o 
   3   2  27      474.53      455.25     23.39 o 
   4   2  27      104.54       96.93     13.85 o 
   5   2  27      137.60      138.47     18.46 o 
   6   2  27       28.68       18.62     16.92 o 
   7   2  27       68.99       64.62     18.31 o 
   8   2  27      104.79      100.00     18.77 o 
  -8   3  27      309.10      261.09     26.62 o 
  -7   3  27      239.89      209.55     26.15 o 
  -6   3  27      233.46      295.09     28.31 o 
  -5   3  27      140.29      150.77     25.08 o 
  -4   3  27      135.64       98.46     20.31 o 
  -3   3  27     1188.86     1285.27     39.39 o 
  -2   3  27      263.20      274.01     14.31 o 
  -1   3  27     1919.93     2116.84     46.92 o 
   0   3  27       67.47       58.46     10.77 o 
   1   3  27     1835.04     2045.30     53.23 o 
   2   3  27      225.39      240.01     17.08 o 
   3   3  27     1190.35     1400.20     38.16 o 
   4   3  27      118.03       80.00     15.39 o 
   5   3  27      160.60      146.00     18.00 o 
   6   3  27      220.42      241.24     22.00 o 
   7   3  27      228.98      236.47     21.69 o 
   8   3  27      310.14      289.86     30.77 o 
  -7   4  27       57.34       70.46     21.69 o 
  -6   4  27      346.07      304.63     27.39 o 
  -5   4  27        4.80      -20.15     20.15 o 
  -4   4  27      206.14      223.39     23.39 o 
  -3   4  27      118.00      113.85     14.15 o 
  -2   4  27       23.36       15.39     10.77 o 
  -1   4  27       45.23       67.85     10.92 o 
   0   4  27      152.04      164.47     12.00 o 
   1   4  27       54.59       84.93     13.69 o 
   2   4  27       20.41       -1.54     14.00 o 
   3   4  27      105.49       92.31     13.54 o 
   4   4  27      206.55      184.16     18.15 o 
   5   4  27        4.98       -4.62     18.62 o 
   6   4  27      355.50      352.93     29.54 o 
   7   4  27       57.45       58.46     18.62 o 
  -7   5  27      314.88      280.47     32.77 o 
  -6   5  27        8.78      -22.92     22.92 o 
  -5   5  27      261.23      247.39     29.54 o 
  -4   5  27      207.92      215.24     24.15 o 
  -3   5  27      194.33      206.16     15.69 o 
  -2   5  27      288.23      257.39     15.08 o 
  -1   5  27      474.98      456.94     20.15 o 
   0   5  27      376.89      386.17     18.46 o 
   1   5  27      471.60      452.01     21.69 o 
   2   5  27      283.63      271.39     19.39 o 
   3   5  27      128.17      136.62     15.54 o 
   4   5  27      188.72      182.01     18.00 o 
   5   5  27      257.07      210.62     21.69 o 
   6   5  27        4.17        7.69     15.54 o 
   7   5  27      303.98      248.62     23.54 o 
  -6   6  27       16.40       -6.15     24.46 o 
  -5   6  27      154.00      150.77     25.08 o 
  -4   6  27       53.70       67.85     23.23 o 
  -3   6  27      222.75      228.01     21.39 o 
  -2   6  27      486.85      465.40     22.00 o 
  -1   6  27      371.67      344.16     17.54 o 
   0   6  27      133.98      170.62     17.39 o 
   1   6  27      376.40      392.32     21.69 o 
   2   6  27      506.34      506.94     24.77 o 
   3   6  27      234.02      229.24     21.39 o 
   4   6  27       78.59       65.85     17.23 o 
   5   6  27      147.12      155.54     19.54 o 
   6   6  27       24.35       39.85     16.77 o 
  -5   7  27      303.96      312.93     30.46 o 
  -4   7  27       83.24      103.23     23.08 o 
  -3   7  27      223.35      232.78     21.54 o 
  -2   7  27       98.47       87.85     16.92 o 
  -1   7  27      365.18      432.17     21.23 o 
   0   7  27       18.72       15.39     12.31 o 
   1   7  27      369.28      420.78     22.46 o 
   2   7  27      103.14      104.77     18.46 o 
   3   7  27      273.02      287.09     22.62 o 
   4   7  27       95.73       77.23     21.39 o 
   5   7  27      311.24      332.63     25.69 o 
  -4   8  27      511.96      446.94     38.16 o 
  -3   8  27       63.05       53.85     20.15 o 
  -2   8  27      120.14      113.85     18.46 o 
  -1   8  27      186.16      189.54     21.54 o 
   0   8  27       36.28       32.31     20.15 o 
   1   8  27      189.80      172.62     19.54 o 
   2   8  27      133.65      100.00     18.77 o 
   3   8  27       51.97       49.23     21.54 o 
   4   8  27      479.26      387.70     30.92 o 
  -2   9  27        5.38      -26.00     26.00 o 
  -1   9  27      121.81      100.00     25.85 o 
   0   9  27        6.92       27.69     19.85 o 
   1   9  27      152.44       84.93     24.62 o 
   2   9  27        7.54       13.85     18.46 o 
   0   0  28       14.62        7.69     17.08 o 
   1   0  28       69.83       77.23     12.46 o 
   2   0  28        3.61        6.15     12.15 o 
   3   0  28        8.75       18.62     12.46 o 
   4   0  28      132.56      170.62     15.39 o 
   5   0  28      567.22      561.25     31.54 o 
   6   0  28      552.81      604.79     32.77 o 
   7   0  28      547.47      614.48     35.08 o 
   8   0  28      167.40      143.08     24.46 o 
  -8   1  28      158.04      138.47     21.23 o 
  -7   1  28       23.52       20.00     16.77 o 
  -6   1  28      163.93      169.54     24.46 o 
  -5   1  28       44.61       67.85     16.77 o 
  -4   1  28      140.55      153.70     18.46 o 
  -3   1  28       10.29        6.15     12.15 o 
  -2   1  28      430.48      430.48     21.23 o 
  -1   1  28      116.95       90.77     12.00 o 
   0   1  28        0.73      -15.54     15.54 o 
   1   1  28      111.85       80.00     15.39 o 
   2   1  28      440.90      465.40     25.39 o 
   3   1  28       10.67       27.69     14.00 o 
   4   1  28      126.44      108.93     15.54 o 
   5   1  28       47.40       56.77     15.39 o 
   6   1  28      150.31      204.93     24.77 o 
   7   1  28       27.33        1.54     18.77 o 
   8   1  28      135.86       86.46     19.69 o 
  -7   2  28       37.78       52.16     18.62 o 
  -6   2  28      283.26      252.32     27.39 o 
  -5   2  28       29.18        6.15     16.92 o 
  -4   2  28      481.38      501.55     26.31 o 
  -3   2  28      326.38      334.16     20.00 o 
  -2   2  28      780.26      844.80     29.69 o 
  -1   2  28      234.52      244.93     18.46 o 
   0   2  28      956.97     1101.11     36.46 o 
   1   2  28      236.42      267.55     20.46 o 
   2   2  28      742.40      745.25     27.85 o 
   3   2  28      315.04      339.86     20.31 o 
   4   2  28      547.62      591.40     26.77 o 
   5   2  28       48.43       32.31     16.92 o 
   6   2  28      287.02      325.55     28.31 o 
   7   2  28       39.67        3.08     17.08 o 
  -7   3  28      127.87      113.85     24.31 o 
  -6   3  28      106.18      117.23     21.23 o 
  -5   3  28      114.31      136.62     21.08 o 
  -4   3  28      146.90      101.54     22.92 o 
  -3   3  28      628.56      585.71     26.62 o 
  -2   3  28       63.87       64.62     15.08 o 
  -1   3  28      244.87      266.32     17.85 o 
   0   3  28      124.98       61.54     13.54 o 
   1   3  28      246.15      248.62     18.62 o 
   2   3  28       55.40       65.85     15.23 o 
   3   3  28      594.80      587.56     24.77 o 
   4   3  28      149.54      186.31     17.08 o 
   5   3  28       99.84       65.85     17.23 o 
   6   3  28      121.34       98.46     18.62 o 
   7   3  28      120.22      127.54     20.31 o 
  -7   4  28      128.08      121.54     26.00 o 
  -6   4  28      157.27      118.00     23.08 o 
  -5   4  28       39.98       46.00     18.62 o 
  -4   4  28     1252.28     1362.35     57.85 o 
  -3   4  28      161.72      172.62     15.39 o 
  -2   4  28      920.21     1019.42     32.62 o 
  -1   4  28      325.31      300.62     19.08 o 
   0   4  28      795.09      747.41     23.54 o 
   1   4  28      319.03      308.78     19.23 o 
   2   4  28      831.41      938.49     31.23 o 
   3   4  28      203.51      201.54     16.77 o 
   4   4  28     1158.71     1161.88     37.39 o 
   5   4  28       25.51       36.92     18.62 o 
   6   4  28      124.99      132.00     18.00 o 
   7   4  28      106.26       70.46     17.08 o 
  -6   5  28      204.41      161.54     27.85 o 
  -5   5  28      128.08      178.93     24.15 o 
  -4   5  28      128.15      140.31     23.23 o 
  -3   5  28      216.31      236.47     22.92 o 
  -2   5  28       31.54       27.69     12.31 o 
  -1   5  28       11.65       30.62     10.77 o 
   0   5  28        0.21        3.08     12.31 o 
   1   5  28        4.84      -15.54     15.54 o 
   2   5  28       22.37       12.15     16.77 o 
   3   5  28      245.94      280.47     19.69 o 
   4   5  28      135.00      121.54     17.23 o 
   5   5  28      140.35      146.00     21.85 o 
   6   5  28      215.33      210.62     21.69 o 
  -6   6  28      101.76      112.16     32.46 o 
  -5   6  28      450.06      496.32     40.16 o 
  -4   6  28      145.51      113.85     23.39 o 
  -3   6  28      145.06      175.70     24.92 o 
  -2   6  28      359.53      369.40     25.69 o 
  -1   6  28      255.40      257.39     16.31 o 
   0   6  28      258.78      271.39     18.15 o 
   1   6  28      262.19      215.24     18.46 o 
   2   6  28      363.86      375.40     22.77 o 
   3   6  28      131.59      132.00     18.00 o 
   4   6  28      169.65      131.23     18.92 o 
   5   6  28      447.76      417.55     33.69 o 
   6   6  28      107.14      118.00     24.77 o 
  -5   7  28       11.55       39.85     23.23 o 
  -4   7  28       47.81       65.85     24.77 o 
  -3   7  28      178.20      141.24     26.15 o 
  -2   7  28      174.90      163.54     23.08 o 
  -1   7  28      302.56      315.70     20.92 o 
   0   7  28      164.82      141.24     16.77 o 
   1   7  28      307.53      319.86     25.23 o 
   2   7  28      169.71      138.47     23.08 o 
   3   7  28      158.07      175.70     21.85 o 
   4   7  28       34.77       15.39     18.46 o 
   5   7  28        7.04       -9.08     16.77 o 
  -3   8  28      108.47       29.23     26.31 o 
  -2   8  28      290.36      292.47     26.77 o 
  -1   8  28      341.83      432.17     27.69 o 
   0   8  28      265.25      235.24     27.69 o 
   1   8  28      347.02      350.01     26.46 o 
   2   8  28      309.13      287.09     27.85 o 
   3   8  28       98.94       81.39     19.85 o 
   0   9  28        6.85       12.15     23.08 o 
   1   0  29       33.14       39.85     13.85 o 
   2   0  29      140.79      121.54     15.54 o 
   3   0  29      168.08      182.01     18.00 o 
   4   0  29      227.97      264.93     28.15 o 
   5   0  29       15.67       29.23     18.62 o 
   6   0  29       63.24      119.70     19.69 o 
   7   0  29      106.41       73.85     22.92 o 
  -7   1  29       48.19       12.15     18.31 o 
  -6   1  29      595.25      719.87     40.00 o 
  -5   1  29       88.26       56.77     21.23 o 
  -4   1  29     1312.47     1444.66     53.69 o 
  -3   1  29      226.19      248.62     19.85 o 
  -2   1  29      497.06      494.63     24.46 o 
  -1   1  29      105.17      117.23     16.92 o 
   0   1  29      218.92      272.62     19.39 o 
   1   1  29       97.51      118.00     17.08 o 
   2   1  29      566.74      568.79     24.31 o 
   3   1  29      212.31      235.24     18.00 o 
   4   1  29     1433.12     1613.28     53.54 o 
   5   1  29       85.04      115.54     20.31 o 
   6   1  29      638.08      808.64     42.31 o 
   7   1  29       50.57       53.85     16.62 o 
  -7   2  29       88.91      108.00     21.23 o 
  -6   2  29       11.71       -3.08     21.69 o 
  -5   2  29       32.06       50.92     22.92 o 
  -4   2  29       10.60      -21.39     21.39 o 
  -3   2  29      246.82      318.47     21.08 o 
  -2   2  29       35.96       21.39     13.85 o 
  -1   2  29     1026.20     1001.88     34.77 o 
   0   2  29      488.25      485.86     24.15 o 
   1   2  29     1030.45     1039.57     35.39 o 
   2   2  29       38.05       21.39     12.31 o 
   3   2  29      238.41      289.86     18.77 o 
   4   2  29        9.90       -6.15     18.46 o 
   5   2  29       27.42       -1.54     21.69 o 
   6   2  29       13.37       18.62     16.92 o 
   7   2  29       86.93       52.16     18.62 o 
  -7   3  29        1.88       18.62     27.69 o 
  -6   3  29       87.98       81.39     24.77 o 
  -5   3  29       43.67      -10.92     21.69 o 
  -4   3  29      202.08      140.31     23.23 o 
  -3   3  29      115.93       89.39     17.08 o 
  -2   3  29     1396.70     1563.28     46.46 o 
  -1   3  29       92.92       62.77     15.54 o 
   0   3  29     1113.40     1204.96     35.39 o 
   1   3  29       99.13      103.23     18.31 o 
   2   3  29     1402.96     1610.05     50.31 o 
   3   3  29      121.46       95.39     16.92 o 
   4   3  29      219.78      209.55     22.77 o 
   5   3  29       47.91       53.85     18.46 o 
   6   3  29      125.05       81.39     18.46 o 
   7   3  29        0.96        9.08     15.39 o 
  -6   4  29       32.57       35.54     22.92 o 
  -5   4  29      138.56      146.00     24.62 o 
  -4   4  29       72.62       33.69     18.15 o 
  -3   4  29       53.62       61.54     13.54 o 
  -2   4  29       71.37       82.77     15.69 o 
  -1   4  29       39.81       36.92     13.85 o 
   0   4  29       76.95       80.00     15.39 o 
   1   4  29       30.55       46.00     15.39 o 
   2   4  29       70.77       81.39     16.92 o 
   3   4  29       40.10       35.54     14.00 o 
   4   4  29       81.29       65.85     17.23 o 
   5   4  29      141.74      106.46     20.31 o 
   6   4  29       35.56        3.08     17.08 o 
  -6   5  29      567.23      491.09     41.69 o 
  -5   5  29      107.22       90.77     23.23 o 
  -4   5  29      901.10      984.65     51.69 o 
  -3   5  29       18.79       -6.15     20.00 o 
  -2   5  29      274.46      300.62     20.46 o 
  -1   5  29       27.27        9.08     12.31 o 
   0   5  29      341.03      291.09     20.15 o 
   1   5  29       25.02       26.00     15.23 o 
   2   5  29      267.42      283.09     22.46 o 
   3   5  29       17.40       22.92     13.85 o 
   4   5  29      843.90      972.34     41.54 o 
   5   5  29      109.47       96.93     18.46 o 
   6   5  29      556.97      467.09     32.15 o 
  -5   6  29       98.07       98.46     26.46 o 
  -4   6  29      191.66      210.62     27.39 o 
  -3   6  29      238.96      232.78     27.54 o 
  -2   6  29      139.59      141.24     21.39 o 
  -1   6  29      295.04      345.70     21.85 o 
   0   6  29      160.52      152.62     18.46 o 
   1   6  29      301.15      314.32     25.08 o 
   2   6  29      138.29      161.54     20.00 o 
   3   6  29      273.63      215.24     21.85 o 
   4   6  29      187.29      194.93     24.15 o 
   5   6  29      122.58      100.00     22.77 o 
  -4   7  29       66.27       89.39     24.46 o 
  -3   7  29      280.48      272.62     29.85 o 
  -2   7  29      368.89      338.47     31.69 o 
  -1   7  29       26.43       58.46     18.62 o 
   0   7  29      490.21      480.78     24.15 o 
   1   7  29       23.45       67.85     20.00 o 
   2   7  29      355.94      363.40     28.46 o 
   3   7  29      271.07      272.62     25.85 o 
   4   7  29       87.36       87.85     22.77 o 
  -2   8  29        8.93       13.85     20.15 o 
  -1   8  29      126.16      112.16     29.08 o 
   0   8  29       80.04       21.39     26.15 o 
   1   8  29      134.38      164.47     23.08 o 
   2   8  29        9.55       -3.08     18.62 o 
   0   0  30      529.61      557.56     44.46 o 
   1   0  30      264.40      307.39     23.39 o 
   2   0  30      303.78      315.70     23.69 o 
   3   0  30       63.90       52.16     15.23 o 
   4   0  30     1225.13     1365.27     60.93 o 
   5   0  30       79.53       33.69     16.92 o 
   6   0  30      972.49     1316.35     56.92 o 
  -6   1  30       19.55       38.46     18.46 o 
  -5   1  30       56.37       44.46     23.08 o 
  -4   1  30      106.67      115.54     22.77 o 
  -3   1  30       72.59       62.77     13.69 o 
  -2   1  30      177.01      228.01     18.92 o 
  -1   1  30      167.20      131.23     17.08 o 
   0   1  30       21.60        7.69     14.00 o 
   1   1  30      165.62      141.24     18.62 o 
   2   1  30      177.04      184.16     18.15 o 
   3   1  30       78.95       62.77     15.54 o 
   4   1  30      111.05      112.16     20.00 o 
   5   1  30       55.44       78.62     18.77 o 
   6   1  30       16.79       12.15     20.00 o 
  -6   2  30      193.65      180.01     29.54 o 
  -5   2  30      151.37      184.16     27.69 o 
  -4   2  30      152.82      129.39     23.23 o 
  -3   2  30      119.97      119.70     23.23 o 
  -2   2  30      822.04      872.34     34.77 o 
  -1   2  30      167.76      156.62     18.62 o 
   0   2  30      632.83      724.02     31.69 o 
   1   2  30      176.46      230.47     21.39 o 
   2   2  30      811.50      879.26     30.31 o 
   3   2  30      139.51      152.62     20.31 o 
   4   2  30      188.52      140.31     21.39 o 
   5   2  30      168.66      206.16     24.77 o 
   6   2  30      147.44      101.54     21.39 o 
  -6   3  30       19.60       18.62     20.00 o 
  -5   3  30       22.61       -4.62     21.69 o 
  -4   3  30       73.43       53.85     20.15 o 
  -3   3  30       23.08       41.39     16.62 o 
  -2   3  30      107.51       98.46     17.08 o 
  -1   3  30       64.02       29.23     12.31 o 
   0   3  30       43.19       32.31     13.85 o 
   1   3  30       74.42       49.23     15.39 o 
   2   3  30      107.41       61.54     17.23 o 
   3   3  30       27.13       32.31     15.54 o 
   4   3  30       68.48      112.16     20.00 o 
   5   3  30       27.77       56.77     20.15 o 
   6   3  30       14.42      -18.46     18.46 o 
  -5   4  30      190.97      216.31     28.92 o 
  -4   4  30      447.61      510.48     38.92 o 
  -3   4  30      210.12      219.85     24.46 o 
  -2   4  30      613.74      600.94     26.92 o 
  -1   4  30      111.39       90.77     15.69 o 
   0   4  30      779.29      773.41     30.62 o 
   1   4  30      115.16       86.46     19.69 o 
   2   4  30      675.93      793.10     37.54 o 
   3   4  30      177.10      156.62     19.69 o 
   4   4  30      507.78      492.94     31.39 o 
   5   4  30      165.45      158.47     22.77 o 
  -5   5  30      130.81       70.46     23.08 o 
  -4   5  30      185.39      141.24     28.00 o 
  -3   5  30      164.61      175.70     26.00 o 
  -2   5  30      127.34      100.00     18.77 o 
  -1   5  30       40.42       24.46     14.00 o 
   0   5  30        1.78       -3.08     12.31 o 
   1   5  30       34.98       47.69     20.00 o 
   2   5  30      130.85      108.00     20.46 o 
   3   5  30      162.31      161.54     22.00 o 
   4   5  30      200.17      182.01     21.23 o 
   5   5  30      135.52      110.47     19.85 o 
  -4   6  30      434.22      419.24     36.92 o 
  -3   6  30      250.79      211.70     26.31 o 
  -2   6  30      159.38      164.47     28.15 o 
  -1   6  30        6.87       18.62     15.54 o 
   0   6  30      233.40      178.93     20.00 o 
   1   6  30       12.59       21.39     16.77 o 
   2   6  30      165.10      113.85     21.69 o 
   3   6  30      281.17      224.47     23.54 o 
   4   6  30      410.39      322.78     33.85 o 
  -2   7  30       71.95       10.92     24.77 o 
  -1   7  30      173.66      141.24     21.39 o 
   0   7  30      335.84      314.32     26.46 o 
   1   7  30      167.88      124.93     22.77 o 
   2   7  30       69.50       47.69     20.00 o 
   1   0  31      113.96       86.46     15.39 o 
   2   0  31       82.82       89.39     17.08 o 
   3   0  31      185.09      156.62     22.62 o 
   4   0  31      168.39      148.77     30.62 o 
   5   0  31      102.16       92.31     20.31 o 
   6   0  31      254.17      216.31     26.62 o 
  -6   1  31      147.77      144.93     27.39 o 
  -5   1  31      306.86      369.40     33.23 o 
  -4   1  31      126.40      123.23     26.15 o 
  -3   1  31      192.78      197.24     23.08 o 
  -2   1  31      651.32      692.64     30.92 o 
  -1   1  31      413.01      442.01     24.77 o 
   0   1  31      943.57      950.49     38.77 o 
   1   1  31      369.33      342.78     23.23 o 
   2   1  31      602.57      650.02     30.00 o 
   3   1  31      231.67      219.85     24.46 o 
   4   1  31      109.50       93.85     21.23 o 
   5   1  31      282.53      344.16     30.62 o 
   6   1  31      117.43       84.93     21.69 o 
  -5   2  31        0.39       -1.54     24.92 o 
  -4   2  31        2.26       -9.08     19.85 o 
  -3   2  31      135.78      110.47     19.85 o 
  -2   2  31       33.56       39.85     15.39 o 
  -1   2  31      132.29       90.77     18.77 o 
   0   2  31        4.57        0.00     15.39 o 
   1   2  31      134.92      110.47     23.08 o 
   2   2  31       41.26       33.69     16.92 o 
   3   2  31      143.29      124.93     16.62 o 
   4   2  31        1.25       15.39     16.92 o 
   5   2  31        0.07       30.62     18.15 o 
  -5   3  31      281.49      277.85     31.39 o 
  -4   3  31      267.96      301.86     31.39 o 
  -3   3  31      129.12       98.46     20.31 o 
  -2   3  31       62.95       53.85     13.85 o 
  -1   3  31      336.36      332.63     21.54 o 
   0   3  31       24.79       27.69     14.00 o 
   1   3  31      370.25      419.24     24.15 o 
   2   3  31       63.79       35.54     15.39 o 
   3   3  31      119.19      106.46     18.62 o 
   4   3  31      289.09      285.86     26.46 o 
   5   3  31      279.49      234.01     25.23 o 
  -5   4  31       17.54       55.54     24.62 o 
  -4   4  31      236.93      247.39     30.92 o 
  -3   4  31       25.59       42.92     20.00 o 
  -2   4  31       62.62       77.23     13.85 o 
  -1   4  31       32.16       15.39     15.39 o 
   0   4  31      258.89      276.62     18.31 o 
   1   4  31       36.86       49.23     17.08 o 
   2   4  31       52.60       41.39     16.62 o 
   3   4  31       21.42       39.85     18.31 o 
   4   4  31      232.08      225.70     26.00 o 
   5   4  31       22.46        1.54     20.31 o 
  -4   5  31      158.01      155.54     27.39 o 
  -3   5  31      226.97      144.93     26.46 o 
  -2   5  31      138.11      143.08     24.46 o 
  -1   5  31       78.69       75.08     18.31 o 
   0   5  31      315.68      345.70     24.77 o 
   1   5  31       61.04       80.00     18.31 o 
   2   5  31      148.48      143.08     23.39 o 
   3   5  31      193.38      146.00     22.77 o 
   4   5  31      176.51      131.23     21.54 o 
  -3   6  31        7.25      -22.92     22.92 o 
  -2   6  31      147.88      144.93     26.46 o 
  -1   6  31        0.28      -15.39     15.39 o 
   0   6  31       41.50       13.85     13.69 o 
   1   6  31        0.34      -15.23     15.23 o 
   2   6  31      143.25       93.85     22.77 o 
   3   6  31       11.28       -1.54     20.31 o 
   0   0  32       79.77      110.47     26.46 o 
   1   0  32       73.42       80.00     16.77 o 
   2   0  32      108.71       80.00     16.77 o 
   3   0  32      234.96      296.47     32.46 o 
   4   0  32        0.01       13.85     21.69 o 
   5   0  32       63.78       69.08     24.77 o 
  -5   1  32       44.25       29.23     24.62 o 
  -4   1  32      135.75      156.62     24.62 o 
  -3   1  32       18.43       55.54     21.69 o 
  -2   1  32      194.50      141.24     19.54 o 
  -1   1  32       41.20       33.69     16.92 o 
   0   1  32       32.38       26.00     16.77 o 
   1   1  32       38.45       41.39     20.15 o 
   2   1  32      184.49      152.62     20.31 o 
   3   1  32       20.83        9.08     22.92 o 
   4   1  32      128.18      136.62     25.69 o 
   5   1  32       53.80       49.23     21.54 o 
  -5   2  32      456.47      409.71     38.16 o 
  -4   2  32       12.35        7.69     21.69 o 
  -3   2  32      460.20      515.71     39.23 o 
  -2   2  32       29.81       22.92     15.39 o 
  -1   2  32      575.72      597.10     30.62 o 
   0   2  32      136.00      118.00     23.08 o 
   1   2  32      522.98      574.33     33.85 o 
   2   2  32       29.63       36.92     15.23 o 
   3   2  32      392.65      446.94     29.85 o 
   4   2  32       10.94       -7.69     17.08 o 
   5   2  32      442.85      445.24     33.08 o 
  -4   3  32      175.73      140.31     27.85 o 
  -3   3  32        1.73       13.85     20.15 o 
  -2   3  32       22.83       20.00     18.62 o 
  -1   3  32       18.14      -12.15     16.77 o 
   0   3  32        5.41       12.15     15.39 o 
   1   3  32       17.44       12.15     18.31 o 
   2   3  32       27.18       29.23     20.00 o 
   3   3  32        2.63        1.54     18.77 o 
   4   3  32      185.56      180.01     26.31 o 
  -4   4  32       12.55      -10.92     27.85 o 
  -3   4  32      324.85      341.24     34.77 o 
  -2   4  32       17.79        6.15     18.46 o 
  -1   4  32      458.26      467.09     27.08 o 
   0   4  32       44.28       49.23     18.77 o 
   1   4  32      466.06      440.32     29.69 o 
   2   4  32       17.34       12.15     18.31 o 
   3   4  32      347.03      318.47     28.00 o 
   4   4  32       11.09       27.69     19.85 o 
  -3   5  32       51.76       20.00     21.39 o 
  -2   5  32      247.99      266.32     28.15 o 
  -1   5  32       57.52       61.54     19.69 o 
   0   5  32       80.34       64.62     18.31 o 
   1   5  32       59.62       44.46     18.31 o 
   2   5  32      240.45      180.01     24.15 o 
   3   5  32       46.45       16.92     21.69 o 
   0   6  32      165.64      131.23     21.54 o 
   1   0  33       27.16       -4.62     18.62 o 
   2   0  33      296.45      321.24     26.77 o 
   3   0  33      128.67      153.70     31.08 o 
   4   0  33      224.29      206.16     29.23 o 
  -4   1  33      104.73      144.93     29.23 o 
  -3   1  33      639.74      660.02     44.31 o 
  -2   1  33      160.52      131.23     19.69 o 
  -1   1  33      325.53      297.86     24.31 o 
   0   1  33      166.27      125.85     30.77 o 
   1   1  33      320.41      303.24     24.62 o 
   2   1  33      154.49      150.77     20.15 o 
   3   1  33      556.78      583.86     36.00 o 
   4   1  33      106.50       75.08     23.08 o 
  -4   2  33       42.65       61.54     24.62 o 
  -3   2  33       35.37        4.62     21.69 o 
  -2   2  33       41.45       16.92     21.69 o 
  -1   2  33       38.62        6.15     20.00 o 
   0   2  33       21.34       20.00     20.00 o 
   1   2  33       44.05       42.92     20.00 o 
   2   2  33       41.10       13.85     20.15 o 
   3   2  33       40.95       13.85     18.46 o 
   4   2  33       45.66       46.00     18.62 o 
  -3   3  33      200.63      153.70     27.23 o 
  -2   3  33      221.35      211.70     21.69 o 
  -1   3  33       36.31       29.23     15.23 o 
   0   3  33      273.87      254.78     25.08 o 
   1   3  33       22.01       10.92     18.62 o 
   2   3  33      255.16      248.62     26.00 o 
   3   3  33      234.02      274.01     27.23 o 
  -2   4  33       86.12       49.23     21.54 o 
  -1   4  33        4.60       -1.54     15.54 o 
   0   4  33      238.44      230.47     22.62 o 
   1   4  33        3.47      -18.46     18.46 o 
   2   4  33       97.18       44.46     21.39 o 
   0   5  33        2.80        1.54     15.54 o 
   0   0  34      794.99      860.80     62.16 o 
   1   0  34      114.49      155.54     21.54 o 
   2   0  34      643.28      662.02     54.46 o 
   3   0  34        3.08      -13.85     26.31 o 
  -3   1  34       23.58       77.23     24.77 o 
  -2   1  34       15.63        4.62     26.31 o 
  -1   1  34       18.58       26.00     18.46 o 
   0   1  34      108.28       95.39     22.92 o 
   1   1  34       19.73      -15.39     16.92 o 
   2   1  34       16.83        1.54     20.31 o 
   3   1  34       21.82      -13.85     20.15 o 
  -2   2  34      230.00      240.01     30.46 o 
  -1   2  34        8.19      -16.77     16.77 o 
   0   2  34      140.07      153.70     29.23 o 
   1   2  34       12.73       -3.08     18.62 o 
   2   2  34      238.01      218.62     26.62 o 
  -1   3  34        3.46       12.15     15.39 o 
   0   3  34      130.36       84.93     23.08 o 
   1   3  34        6.58       -9.08     19.85 o 
                                                 
